# Supplementary material for: Analysis of fine particulates from fuel burning in a reconstructed building at Çatalhöyük World Heritage Site, Turkey: assessing air pollution in prehistoric settled communities
Source: Environ Geochem Health. 2021 Jun 21;44(3):1033–48. doi: 10.1007/s10653-021-01000-2 (PMC8863713; doi:10.1007/s10653-021-01000-2)
Supplement: Supplementary file 1 — Supplementary file1 (XLSX 127 KB) [file 10653_2021_1000_MOESM1_ESM.xlsx]

## Sheet: SidePak 1001 AM510
TEST 2				TEST 3				TEST 4				TEST 5
Date	Time	Aerosol		Date	Time	Aerosol	PM2.5	Date	Time	Aerosol	Date	Date	Time	Aerosol	PM2.5
dd/MM/yyyy	hh:mm:ss	mg/m^3	ug.m-3	dd/MM/yyyy	hh:mm:ss	mg/m^3	ug.m-3	dd/MM/yyyy	hh:mm:ss	mg/m^3	dd/MM/yyyy	dd/MM/yyyy	hh:mm:ss	mg/m^3	ug.m-3
2017-07-11	17:07:13	0.047	47	2017-07-12	06:50:33	0.09	90	2017-07-12	11:54:45	0.011	2017-07-12	2017-07-12	19:11:59	0.293	293
2017-07-11	17:08:13	0.124	124	2017-07-12	06:51:33	0.131	131	2017-07-12	11:55:45	0.06	2017-07-12	2017-07-12	19:12:59	0.038	38
2017-07-11	17:09:13	0.097	97	2017-07-12	06:52:33	0.563	563	2017-07-12	11:56:45	0.427	2017-07-12	2017-07-12	19:13:59	0.032	32
2017-07-11	17:10:13	0.318	318	2017-07-12	06:53:33	0.419	419	2017-07-12	11:57:45	1.167	2017-07-12	2017-07-12	19:14:59	0.021	21
2017-07-11	17:11:13	0.039	39	2017-07-12	06:54:33	1.441	1441	2017-07-12	11:58:45	2.546	2017-07-12	2017-07-12	19:15:59	0.035	35
2017-07-11	17:12:13	0.424	424	2017-07-12	06:55:33	2.124	2124	2017-07-12	11:59:45	4.206	2017-07-12	2017-07-12	19:16:59	0.058	58
2017-07-11	17:13:13	0.134	134	2017-07-12	06:56:33	4.359	4359	2017-07-12	12:00:45	8.129	2017-07-12	2017-07-12	19:17:59	0.079	79
2017-07-11	17:14:13	0.061	61	2017-07-12	06:57:33	4.718	4718	2017-07-12	12:01:45	12.044	2017-07-12	2017-07-12	19:18:59	0.086	86
2017-07-11	17:15:13	0.012	12	2017-07-12	06:58:33	7.224	7224	2017-07-12	12:02:45		2017-07-12	2017-07-12	19:19:59	0.074	74
2017-07-11	17:16:13	0.028	28	2017-07-12	06:59:33	7.056	7056	2017-07-12	12:03:45		2017-07-12	2017-07-12	19:20:59	0.086	86
2017-07-11	17:17:13	0.008	8	2017-07-12	07:00:33	7.305	7305	2017-07-12	12:04:45		2017-07-12	2017-07-12	19:21:59	0.364	364
2017-07-11	17:18:13	0.012	12	2017-07-12	07:01:33	6.778	6778	2017-07-12	12:05:45		2017-07-12	2017-07-12	19:22:59	1.823	1823
2017-07-11	17:19:13	0.012	12	2017-07-12	07:02:33	7.079	7079	2017-07-12	12:06:45		2017-07-12	2017-07-12	19:23:59	5.837	5837
2017-07-11	17:20:13	0.017	17	2017-07-12	07:03:33	7.154	7154	2017-07-12	12:07:45		2017-07-12	2017-07-12	19:24:59	5.792	5792
2017-07-11	17:21:13	0.087	87	2017-07-12	07:04:33	7.268	7268	2017-07-12	12:08:45		2017-07-12	2017-07-12	19:25:59	3.222	3222
2017-07-11	17:22:13	0.025	25	2017-07-12	07:05:33	7.153	7153	2017-07-12	12:09:45		2017-07-12	2017-07-12	19:26:59	3.76	3760
2017-07-11	17:23:13	0.024	24	2017-07-12	07:06:33	6.963	6963	2017-07-12	12:10:45		2017-07-12	2017-07-12	19:27:59	3.627	3627
2017-07-11	17:24:13	0.074	74	2017-07-12	07:07:33	7.318	7318	2017-07-12	12:11:45		2017-07-12	2017-07-12	19:28:59	3.416	3416
2017-07-11	17:25:13	0.094	94	2017-07-12	07:08:33	7.747	7747	2017-07-12	12:12:45		2017-07-12	2017-07-12	19:29:59	5.887	5887
2017-07-11	17:26:13	0.127	127	2017-07-12	07:09:33	9.69	9690	2017-07-12	12:13:45		2017-07-12	2017-07-12	19:30:59	7.335	7335
				2017-07-12	07:10:33	11.972	11972	2017-07-12	12:14:45		2017-07-12	2017-07-12	19:31:59	8.156	8156
				2017-07-12	07:11:33	12.047	12047	2017-07-12	12:15:45		2017-07-12	2017-07-12	19:32:59	11.581	11581
				2017-07-12	07:12:33	12.429	12429	2017-07-12	12:16:45		2017-07-12	2017-07-12	19:33:59	17.234	17234
				2017-07-12	07:13:33	14.65	14650	2017-07-12	12:17:45		2017-07-12	2017-07-12	19:34:59	Invalid
				2017-07-12	07:14:33	16.011	16011	2017-07-12	12:18:45		2017-07-12	2017-07-12	19:35:59	Invalid
				2017-07-12	07:15:33	16.326	16326	2017-07-12	12:19:45		2017-07-12	2017-07-12	19:36:59	Invalid
				2017-07-12	07:16:33	17.409	17409	2017-07-12	12:20:45		2017-07-12	2017-07-12	19:37:59	18.346	18346
				2017-07-12	07:17:33	18.088	18088	2017-07-12	12:21:45		2017-07-12	2017-07-12	19:38:59	19.733	19733
				2017-07-12	07:18:33	17.57	17570	2017-07-12	12:22:45		2017-07-12	2017-07-12	19:39:59	18.966	18966
				2017-07-12	07:19:33	17.132	17132	2017-07-12	12:23:45		2017-07-12	2017-07-12	19:40:59	18.705	18705
				2017-07-12	07:20:33	17.461	17461	2017-07-12	12:24:45		2017-07-12	2017-07-12	19:41:59	18.8	18800
				2017-07-12	07:21:33	17.482	17482	2017-07-12	12:25:45		2017-07-12	2017-07-12	19:42:59	19.255	19255
				2017-07-12	07:22:33	18.164	18164	2017-07-12	12:26:45		2017-07-12	2017-07-12	19:43:59	18.374	18374
				2017-07-12	07:23:33	18.351	18351	2017-07-12	12:27:45		2017-07-12	2017-07-12	19:44:59	18.337	18337
				2017-07-12	07:24:33	17.476	17476	2017-07-12	12:28:45		2017-07-12	2017-07-12	19:45:59	17.983	17983
				2017-07-12	07:25:33	18.06	18060	2017-07-12	12:29:45		2017-07-12	2017-07-12	19:46:59	17.138	17138
				2017-07-12	07:26:33	17.596	17596	2017-07-12	12:30:45		2017-07-12	2017-07-12	19:47:59	17.173	17173
				2017-07-12	07:27:33	17.541	17541	2017-07-12	12:31:45		2017-07-12	2017-07-12	19:48:59	13.009	13009
				2017-07-12	07:28:33	17.508	17508	2017-07-12	12:32:45		2017-07-12	2017-07-12	19:49:59	12.783	12783
				2017-07-12	07:29:33	17.89	17890	2017-07-12	12:33:45		2017-07-12	2017-07-12	19:50:59	12.015	12015
				2017-07-12	07:30:33	17.793	17793	2017-07-12	12:34:45		2017-07-12	2017-07-12	19:51:59	10.2	10200
				2017-07-12	07:31:33	17.614	17614	2017-07-12	12:35:45		2017-07-12	2017-07-12	19:52:59	11.529	11529
				2017-07-12	07:32:33	16.657	16657	2017-07-12	12:36:45		2017-07-12	2017-07-12	19:53:59	9.556	9556
				2017-07-12	07:33:33	16.539	16539	2017-07-12	12:37:45		2017-07-12	2017-07-12	19:54:59	8.484	8484
				2017-07-12	07:34:33	16.734	16734	2017-07-12	12:38:45		2017-07-12	2017-07-12	19:55:59	7.929	7929
				2017-07-12	07:35:33	16.825	16825	2017-07-12	12:39:45		2017-07-12	2017-07-12	19:56:59	6.23	6230
				2017-07-12	07:36:33	16.84	16840	2017-07-12	12:40:45		2017-07-12	2017-07-12	19:57:59	7.157	7157
				2017-07-12	07:37:33	17.267	17267	2017-07-12	12:41:45		2017-07-12	2017-07-12	19:58:59	5.585	5585
				2017-07-12	07:38:33	17.009	17009	2017-07-12	12:42:45	19.349	2017-07-12	2017-07-12	19:59:59	4.349	4349
				2017-07-12	07:39:33	17.301	17301	2017-07-12	12:43:45	16.928	2017-07-12	2017-07-12	20:00:59	4.883	4883
				2017-07-12	07:40:33	16.328	16328	2017-07-12	12:44:45	14.566	2017-07-12	2017-07-12	20:01:59	5.844	5844
				2017-07-12	07:41:33	15.544	15544	2017-07-12	12:45:45	16.08	2017-07-12	2017-07-12	20:02:59	4.917	4917
				2017-07-12	07:42:33	16.104	16104	2017-07-12	12:46:45		2017-07-12	2017-07-12	20:03:59	3.261	3261
				2017-07-12	07:43:33	14.988	14988	2017-07-12	12:47:45		2017-07-12	2017-07-12	20:04:59	3.51	3510
				2017-07-12	07:44:33	14.5	14500	2017-07-12	12:48:45		2017-07-12	2017-07-12	20:05:59	3.693	3693
				2017-07-12	07:45:33	14.646	14646	2017-07-12	12:49:45		2017-07-12	2017-07-12	20:06:59	3.645	3645
				2017-07-12	07:46:33	15.386	15386	2017-07-12	12:50:45		2017-07-12	2017-07-12	20:07:59	2.829	2829
				2017-07-12	07:47:33	15.379	15379	2017-07-12	12:51:45		2017-07-12	2017-07-12	20:08:59	3.973	3973
				2017-07-12	07:48:33	14.577	14577	2017-07-12	12:52:45		2017-07-12	2017-07-12	20:09:59	3.157	3157
				2017-07-12	07:49:33	15.002	15002	2017-07-12	12:53:45		2017-07-12	2017-07-12	20:10:59	3.755	3755
				2017-07-12	07:50:33	14.393	14393	2017-07-12	12:54:45		2017-07-12	2017-07-12	20:11:59	4.344	4344
				2017-07-12	07:51:33	15.964	15964	2017-07-12	12:55:45		2017-07-12	2017-07-12	20:12:59	3.553	3553
				2017-07-12	07:52:33	14.945	14945	2017-07-12	12:56:45		2017-07-12	2017-07-12	20:13:59	3.591	3591
				2017-07-12	07:53:33	14.974	14974	2017-07-12	12:57:45		2017-07-12	2017-07-12	20:14:59	3.698	3698
				2017-07-12	07:54:33	14.672	14672	2017-07-12	12:58:45		2017-07-12	2017-07-12	20:15:59	4.66	4660
				2017-07-12	07:55:33	13.958	13958	2017-07-12	12:59:45		2017-07-12	2017-07-12	20:16:59	4.491	4491
				2017-07-12	07:56:33	13.688	13688	2017-07-12	13:00:45		2017-07-12	2017-07-12	20:17:59	4.116	4116
				2017-07-12	07:57:33	13.164	13164	2017-07-12	13:01:45		2017-07-12	2017-07-12	20:18:59	4.892	4892
				2017-07-12	07:58:33	13.58	13580	2017-07-12	13:02:45		2017-07-12	2017-07-12	20:19:59	4.187	4187
				2017-07-12	07:59:33	13.974	13974	2017-07-12	13:03:45		2017-07-12	2017-07-12	20:20:59	5.132	5132
				2017-07-12	08:00:33	13.083	13083	2017-07-12	13:04:45		2017-07-12	2017-07-12	20:21:59	5.444	5444
				2017-07-12	08:01:33	12.74	12740	2017-07-12	13:05:45		2017-07-12	2017-07-12	20:22:59	4.858	4858
				2017-07-12	08:02:33	12.32	12320	2017-07-12	13:06:45		2017-07-12	2017-07-12	20:23:59	3.564	3564
				2017-07-12	08:03:33	12.924	12924	2017-07-12	13:07:45		2017-07-12	2017-07-12	20:24:59	3.769	3769
				2017-07-12	08:04:33	14.215	14215	2017-07-12	13:08:45		2017-07-12	2017-07-12	20:25:59	3.955	3955
				2017-07-12	08:05:33	12.569	12569	2017-07-12	13:09:45		2017-07-12	2017-07-12	20:26:59	3.503	3503
				2017-07-12	08:06:33	13.341	13341	2017-07-12	13:10:45		2017-07-12	2017-07-12	20:27:59	4.254	4254
				2017-07-12	08:07:33	13.915	13915	2017-07-12	13:11:45		2017-07-12	2017-07-12	20:28:59	4.115	4115
				2017-07-12	08:08:33	15.41	15410	2017-07-12	13:12:45		2017-07-12	2017-07-12	20:29:59	3.847	3847
				2017-07-12	08:09:33	15.223	15223	2017-07-12	13:13:45		2017-07-12	2017-07-12	20:30:59	3.875	3875
				2017-07-12	08:10:33	14.046	14046	2017-07-12	13:14:45		2017-07-12	2017-07-12	20:31:59	3.228	3228
				2017-07-12	08:11:33	14.922	14922	2017-07-12	13:15:45		2017-07-12	2017-07-12	20:32:59	2.974	2974
				2017-07-12	08:12:33	15.609	15609	2017-07-12	13:16:45		2017-07-12	2017-07-12	20:33:59	2.749	2749
				2017-07-12	08:13:33	16.109	16109	2017-07-12	13:17:45		2017-07-12	2017-07-12	20:34:59	2.851	2851
				2017-07-12	08:14:33	12.762	12762	2017-07-12	13:18:45		2017-07-12	2017-07-12	20:35:59	3.468	3468
				2017-07-12	08:15:33	12.303	12303	2017-07-12	13:19:45		2017-07-12	2017-07-12	20:36:59	3.64	3640
				2017-07-12	08:16:33	13.839	13839	2017-07-12	13:20:45		2017-07-12	2017-07-12	20:37:59	3.186	3186
				2017-07-12	08:17:33	11.923	11923	2017-07-12	13:21:45	19.54	2017-07-12	2017-07-12	20:38:59	3.17	3170
				2017-07-12	08:18:33	12.895	12895	2017-07-12	13:22:45		2017-07-12	2017-07-12	20:39:59	2.618	2618
				2017-07-12	08:19:33	13.337	13337	2017-07-12	13:23:45		2017-07-12	2017-07-12	20:40:59	3.344	3344
				2017-07-12	08:20:33	15.078	15078	2017-07-12	13:24:45		2017-07-12	2017-07-12	20:41:59	3.492	3492
				2017-07-12	08:21:33	15.724	15724	2017-07-12	13:25:45		2017-07-12	2017-07-12	20:42:59	3.077	3077
				2017-07-12	08:22:33	15.534	15534	2017-07-12	13:26:45		2017-07-12	2017-07-12	20:43:59	2.741	2741
				2017-07-12	08:23:33	15.724	15724	2017-07-12	13:27:45		2017-07-12	2017-07-12	20:44:59	3.106	3106
				2017-07-12	08:24:33	15.742	15742	2017-07-12	13:28:45		2017-07-12	2017-07-12	20:45:59	2.947	2947
				2017-07-12	08:25:33	15.308	15308	2017-07-12	13:29:45		2017-07-12	2017-07-12	20:46:59	2.837	2837
				2017-07-12	08:26:33	14.99	14990	2017-07-12	13:30:45		2017-07-12	2017-07-12	20:47:59	2.934	2934
				2017-07-12	08:27:33	14.551	14551	2017-07-12	13:31:45		2017-07-12	2017-07-12	20:48:59	2.462	2462
				2017-07-12	08:28:33	13.959	13959	2017-07-12	13:32:45		2017-07-12	2017-07-12	20:49:59	2.241	2241
				2017-07-12	08:29:33	13.741	13741	2017-07-12	13:33:45		2017-07-12	2017-07-12	20:50:59	2.433	2433
				2017-07-12	08:30:33	13.538	13538	2017-07-12	13:34:45		2017-07-12	2017-07-12	20:51:59	2.793	2793
				2017-07-12	08:31:33	13.138	13138	2017-07-12	13:35:45		2017-07-12	2017-07-12	20:52:59	2.306	2306
				2017-07-12	08:32:33	12.408	12408	2017-07-12	13:36:45	18.724	2017-07-12	2017-07-12	20:53:59	2.297	2297
				2017-07-12	08:33:33	12.819	12819	2017-07-12	13:37:45		2017-07-12	2017-07-12	20:54:59	1.632	1632
				2017-07-12	08:34:33	12.883	12883	2017-07-12	13:38:45		2017-07-12	2017-07-12	20:55:59	1.999	1999
				2017-07-12	08:35:33	12.429	12429	2017-07-12	13:39:45		2017-07-12	2017-07-12	20:56:59	2.317	2317
				2017-07-12	08:36:33	11.857	11857	2017-07-12	13:40:45		2017-07-12	2017-07-12	20:57:59	2.681	2681
				2017-07-12	08:37:33	11.233	11233	2017-07-12	13:41:45		2017-07-12	2017-07-12	20:58:59	2.476	2476
				2017-07-12	08:38:33	10.867	10867	2017-07-12	13:42:45	18.735	2017-07-12	2017-07-12	20:59:59	1.849	1849
				2017-07-12	08:39:33	11.365	11365	2017-07-12	13:43:45	18.274	2017-07-12	2017-07-12	21:00:59	1.854	1854
				2017-07-12	08:40:33	11.823	11823	2017-07-12	13:44:45	17.048	2017-07-12	2017-07-12	21:01:59	1.87	1870
				2017-07-12	08:41:33	10.786	10786	2017-07-12	13:45:45	16.163	2017-07-12	2017-07-12	21:02:59	1.737	1737
				2017-07-12	08:42:33	10.796	10796	2017-07-12	13:46:45	14.825	2017-07-12	2017-07-12	21:03:59	1.961	1961
				2017-07-12	08:43:33	10.625	10625	2017-07-12	13:47:45	13.446	2017-07-12	2017-07-12	21:04:59	1.529	1529
				2017-07-12	08:44:33	10.061	10061	2017-07-12	13:48:45	12.68	2017-07-12	2017-07-12	21:05:59	1.663	1663
				2017-07-12	08:45:33	10.047	10047	2017-07-12	13:49:45	10.623	2017-07-12	2017-07-12	21:06:59	1.812	1812
				2017-07-12	08:46:33	9.72	9720	2017-07-12	13:50:45	6.74	2017-07-12	2017-07-12	21:07:59	1.69	1690
				2017-07-12	08:47:33	9.585	9585	2017-07-12	13:51:45	4.929	2017-07-12	2017-07-12	21:08:59	1.724	1724
				2017-07-12	08:48:33	8.33	8330	2017-07-12	13:52:45	3.475	2017-07-12	2017-07-12	21:09:59	1.926	1926
				2017-07-12	08:49:33	8.344	8344	2017-07-12	13:53:45	3.588	2017-07-12	2017-07-12	21:10:59	1.366	1366
				2017-07-12	08:50:33	8.251	8251	2017-07-12	13:54:45	3.307	2017-07-12	2017-07-12	21:11:59	1.436	1436
				2017-07-12	08:51:33	7.233	7233	2017-07-12	13:55:45	3.137	2017-07-12	2017-07-12	21:12:59	1.647	1647
				2017-07-12	08:52:33	6.849	6849	2017-07-12	13:56:45	1.601	2017-07-12	2017-07-12	21:13:59	2.51	2510
				2017-07-12	08:53:33	6.665	6665	2017-07-12	13:57:45	1.029	2017-07-12	2017-07-12	21:14:59	1.453	1453
				2017-07-12	08:54:33	6.679	6679	2017-07-12	13:58:45	1.185	2017-07-12	2017-07-12	21:15:59	1.306	1306
				2017-07-12	08:55:33	5.988	5988	2017-07-12	13:59:45	1.139	2017-07-12	2017-07-12	21:16:59	1.824	1824
				2017-07-12	08:56:33	5.874	5874	2017-07-12	14:00:45	0.924	2017-07-12	2017-07-12	21:17:59	1.548	1548
				2017-07-12	08:57:33	5.328	5328	2017-07-12	14:01:45	0.676	2017-07-12	2017-07-12	21:18:59	1.718	1718
				2017-07-12	08:58:33	2.115	2115	2017-07-12	14:02:45	0.573	2017-07-12	2017-07-12	21:19:59	1.938	1938
				2017-07-12	08:59:33	2.82	2820	2017-07-12	14:03:45	0.464	2017-07-12	2017-07-12	21:20:59	2.609	2609
				2017-07-12	09:00:33	2.955	2955	2017-07-12	14:04:45	0.483	2017-07-12	2017-07-12	21:21:59	2.719	2719
				2017-07-12	09:01:33	2.228	2228	2017-07-12	14:05:45	0.501	2017-07-12	2017-07-12	21:22:59	2.72	2720
				2017-07-12	09:02:33	1.459	1459	2017-07-12	14:06:45	0.378	2017-07-12	2017-07-12	21:23:59	2.93	2930
				2017-07-12	09:03:33	0.888	888	2017-07-12	14:07:45	0.304	2017-07-12	2017-07-12	21:24:59	3.092	3092
				2017-07-12	09:04:33	0.803	803	2017-07-12	14:08:45	0.27	2017-07-12	2017-07-12	21:25:59	3.944	3944
				2017-07-12	09:05:33	1.505	1505	2017-07-12	14:09:45	0.27	2017-07-12	2017-07-12	21:26:59	4.023	4023
				2017-07-12	09:06:33	1.717	1717	2017-07-12	14:10:45	0.131	2017-07-12	2017-07-12	21:27:59	3.541	3541
				2017-07-12	09:07:33	1.943	1943	2017-07-12	14:11:45	0.159	2017-07-12	2017-07-12	21:28:59	4.039	4039
				2017-07-12	09:08:33	1.696	1696	2017-07-12	14:12:45	0.129	2017-07-12	2017-07-12	21:29:59	4.314	4314
				2017-07-12	09:09:33	1.506	1506	2017-07-12	14:13:45	0.152	2017-07-12	2017-07-12	21:30:59	4.787	4787
				2017-07-12	09:10:33	1.08	1080	2017-07-12	14:14:45	0.093	2017-07-12	2017-07-12	21:31:59	5.51	5510
				2017-07-12	09:11:33	0.868	868	2017-07-12	14:15:45	0.074	2017-07-12	2017-07-12	21:32:59	5.741	5741
				2017-07-12	09:12:33	1.035	1035	2017-07-12	14:16:45	0.065	2017-07-12	2017-07-12	21:33:59	8.069	8069
				2017-07-12	09:13:33	1.024	1024	2017-07-12	14:17:45	0.048	2017-07-12	2017-07-12	21:34:59	5.498	5498
				2017-07-12	09:14:33	0.824	824	2017-07-12	14:18:45	0.04	2017-07-12	2017-07-12	21:35:59	5.667	5667
				2017-07-12	09:15:33	0.891	891	2017-07-12	14:19:45	0.034	2017-07-12	2017-07-12	21:36:59	5.36	5360
				2017-07-12	09:16:33	0.788	788	2017-07-12	14:20:45	0.032	2017-07-12	2017-07-12	21:37:59	6.162	6162
				2017-07-12	09:17:33	0.74	740	2017-07-12	14:21:45	0.044	2017-07-12	2017-07-12	21:38:59	5.349	5349
				2017-07-12	09:18:33	0.649	649	2017-07-12	14:22:45	0.023	2017-07-12	2017-07-12	21:39:59	4.972	4972
				2017-07-12	09:19:33	0.764	764	2017-07-12	14:23:45	0.029	2017-07-12	2017-07-12	21:40:59	5.252	5252
				2017-07-12	09:20:33	0.567	567	2017-07-12	14:24:45	0.021	2017-07-12	2017-07-12	21:41:59	4.389	4389
				2017-07-12	09:21:33	0.571	571	2017-07-12	14:25:45	0.025	2017-07-12	2017-07-12	21:42:59	4.048	4048
				2017-07-12	09:22:33	0.495	495	2017-07-12	14:26:45	0.029	2017-07-12	2017-07-12	21:43:59	4.891	4891
				2017-07-12	09:23:33	0.491	491	2017-07-12	14:27:45	0.039	2017-07-12	2017-07-12	21:44:59	3.909	3909
				2017-07-12	09:24:33	0.42	420	2017-07-12	14:28:45	0.026	2017-07-12	2017-07-12	21:45:59	3.036	3036
				2017-07-12	09:25:33	0.464	464	2017-07-12	14:29:45	0.032	2017-07-12	2017-07-12	21:46:59	3.331	3331
				2017-07-12	09:26:33	0.435	435	2017-07-12	14:30:45	0.062	2017-07-12	2017-07-12	21:47:59	3.17	3170
								2017-07-12	14:31:45	0.054	2017-07-12	2017-07-12	21:48:59	2.794	2794
								2017-07-12	14:32:45	0.044	2017-07-12	2017-07-12	21:49:59	2.757	2757
								2017-07-12	14:33:45	0.022	2017-07-12	2017-07-12	21:50:59	2.592	2592
								2017-07-12	14:34:45	0.083	2017-07-12	2017-07-12	21:51:59	2.528	2528
								2017-07-12	14:35:45	0.019	2017-07-12	2017-07-12	21:52:59	2.197	2197
								2017-07-12	14:36:45	0.118	2017-07-12	2017-07-12	21:53:59	2.216	2216
								2017-07-12	14:37:45	0.095	2017-07-12	2017-07-12	21:54:59	2.613	2613
								2017-07-12	14:38:45	0.019	2017-07-12	2017-07-12	21:55:59	2.059	2059
								2017-07-12	14:39:45	0.025	2017-07-12	2017-07-12	21:56:59	1.926	1926
								2017-07-12	14:40:45	0.018	2017-07-12	2017-07-12	21:57:59	2.232	2232
								2017-07-12	14:41:45	0.018	2017-07-12	2017-07-12	21:58:59	1.798	1798
								2017-07-12	14:42:45	0.018	2017-07-12	2017-07-12	21:59:59	1.676	1676
								2017-07-12	14:43:45	0.019	2017-07-12	2017-07-12	22:00:59	1.779	1779
								2017-07-12	14:44:45	0.028	2017-07-12	2017-07-12	22:01:59	1.537	1537
								2017-07-12	14:45:45	0.016	2017-07-12	2017-07-12	22:02:59	1.515	1515
								2017-07-12	14:46:45	0.024	2017-07-12	2017-07-12	22:03:59	1.391	1391
								2017-07-12	14:47:45	0.018	2017-07-12	2017-07-12	22:04:59	1.142	1142
								2017-07-12	14:48:45	0.023	2017-07-12	2017-07-12	22:05:59	1.019	1019
								2017-07-12	14:49:45	0.014	2017-07-12	2017-07-12	22:06:59	0.926	926
								2017-07-12	14:50:45	0.016	2017-07-12	2017-07-12	22:07:59	1.178	1178
								2017-07-12	14:51:45	0.021	2017-07-12	2017-07-12	22:08:59	0.996	996
								2017-07-12	14:52:45	0.084	2017-07-12	2017-07-12	22:09:59	1.067	1067
								2017-07-12	14:53:45	0.025	2017-07-12	2017-07-12	22:10:59	1.083	1083
								2017-07-12	14:54:45	0.02	2017-07-12	2017-07-12	22:11:59	1	1000
								2017-07-12	14:55:45	0.029	2017-07-12	2017-07-12	22:12:59	0.91	910
								2017-07-12	14:56:45	0.022	2017-07-12	2017-07-12	22:13:59	0.886	886
								2017-07-12	14:57:45	0.016	2017-07-12	2017-07-12	22:14:59	0.749	749
								2017-07-12	14:58:45	0.019	2017-07-12	2017-07-12	22:15:59	0.663	663
								2017-07-12	14:59:45	0.012	2017-07-12	2017-07-12	22:16:59	0.828	828
								2017-07-12	15:00:45	0.015	2017-07-12	2017-07-12	22:17:59	0.698	698
								2017-07-12	15:01:45	0.013	2017-07-12	2017-07-12	22:18:59	0.672	672
								2017-07-12	15:02:45	0.015	2017-07-12	2017-07-12	22:19:59	0.812	812
								2017-07-12	15:03:45	0.026	2017-07-12	2017-07-12	22:20:59	0.635	635
								2017-07-12	15:04:45	0.018	2017-07-12	2017-07-12	22:21:59	0.623	623
								2017-07-12	15:05:45	0.017	2017-07-12	2017-07-12	22:22:59	0.587	587
								2017-07-12	15:06:45	0.014	2017-07-12	2017-07-12	22:23:59	0.6	600
								2017-07-12	15:07:45	0.025	2017-07-12	2017-07-12	22:24:59	0.477	477
								2017-07-12	15:08:45	0.031	2017-07-12	2017-07-12	22:25:59	0.8	800
								2017-07-12	15:09:45	0.025	2017-07-12	2017-07-12	22:26:59	0.479	479
								2017-07-12	15:10:45	0.018	2017-07-12	2017-07-12	22:27:59	0.566	566
								2017-07-12	15:11:45	0.14	2017-07-12	2017-07-12	22:28:59	0.629	629
								2017-07-12	15:12:45	0.061	2017-07-12	2017-07-12	22:29:59	0.58	580
								2017-07-12	15:13:45	0.02	2017-07-12	2017-07-12	22:30:59	0.464	464
								2017-07-12	15:14:45	0.113	2017-07-12	2017-07-12	22:31:59	0.518	518
								2017-07-12	15:15:45	0.066	2017-07-12	2017-07-12	22:32:59	0.487	487
								2017-07-12	15:16:45	0.04	2017-07-12	2017-07-12	22:33:59	0.43	430
								2017-07-12	15:17:45	0.033	2017-07-12	2017-07-12	22:34:59	0.681	681
								2017-07-12	15:18:45	0.025	2017-07-12	2017-07-12	22:35:59	0.57	570
								2017-07-12	15:19:45	0.047	2017-07-12	2017-07-12	22:36:59	0.488	488
								2017-07-12	15:20:45	0.026	2017-07-12	2017-07-12	22:37:59	0.655	655
								2017-07-12	15:21:45	0.105	2017-07-12	2017-07-12	22:38:59	0.377	377
								2017-07-12	15:22:45	0.015	2017-07-12	2017-07-12	22:39:59	0.394	394
								2017-07-12	15:23:45	0.043	2017-07-12	2017-07-12	22:40:59	0.511	511
								2017-07-12	15:24:45	0.02	2017-07-12	2017-07-12	22:41:59	0.453	453
								2017-07-12	15:25:45	0.018	2017-07-12	2017-07-12	22:42:59	0.411	411
								2017-07-12	15:26:45	0.021	2017-07-12	2017-07-12	22:43:59	0.323	323
								2017-07-12	15:27:45	0.027	2017-07-12	2017-07-12	22:44:59	0.374	374
								2017-07-12	15:28:45	0.017	2017-07-12	2017-07-12	22:45:59	0.642	642
								2017-07-12	15:29:45	0.017	2017-07-12	2017-07-12	22:46:59	0.393	393
								2017-07-12	15:30:45	0.018	2017-07-12	2017-07-12	22:47:59	0.335	335
								2017-07-12	15:31:45	0.05	2017-07-12	2017-07-12	22:48:59	0.335	335
								2017-07-12	15:32:45	0.03	2017-07-12	2017-07-12	22:49:59	0.33	330
								2017-07-12	15:33:45	0.02	2017-07-12	2017-07-12	22:50:59	0.279	279
								2017-07-12	15:34:45	0.018	2017-07-12	2017-07-12	22:51:59	0.338	338
								2017-07-12	15:35:45	0.023	2017-07-12	2017-07-12	22:52:59	0.404	404
								2017-07-12	15:36:45	0.025	2017-07-12	2017-07-12	22:53:59	0.278	278
								2017-07-12	15:37:45	0.027	2017-07-12	2017-07-12	22:54:59	0.314	314
								2017-07-12	15:38:45	0.014	2017-07-12	2017-07-12	22:55:59	0.311	311
								2017-07-12	15:39:45	0.022	2017-07-12	2017-07-12	22:56:59	0.26	260
								2017-07-12	15:40:45	0.024	2017-07-12	2017-07-12	22:57:59	0.233	233
								2017-07-12	15:41:45	0.016	2017-07-12	2017-07-12	22:58:59	0.243	243
								2017-07-12	15:42:45	0.042	2017-07-12	2017-07-12	22:59:59	0.245	245
								2017-07-12	15:43:45	0.032	2017-07-12	2017-07-12	23:00:59	0.243	243
								2017-07-12	15:44:45	0.014	2017-07-12	2017-07-12	23:01:59	0.24	240
								2017-07-12	15:45:45	0.02	2017-07-12	2017-07-12	23:02:59	0.168	168
								2017-07-12	15:46:45	0.055	2017-07-12	2017-07-12	23:03:59	0.158	158
								2017-07-12	15:47:45	0.012	2017-07-12	2017-07-12	23:04:59	0.294	294
								2017-07-12	15:48:45	0.021	2017-07-12	2017-07-12	23:05:59	0.115	115
								2017-07-12	15:49:45	0.02	2017-07-12	2017-07-12	23:06:59	0.137	137
								2017-07-12	15:50:45	0.018	2017-07-12	2017-07-12	23:07:59	0.185	185
								2017-07-12	15:51:45	0.021	2017-07-12	2017-07-12	23:08:59	0.187	187
								2017-07-12	15:52:45	0.03	2017-07-12	2017-07-12	23:09:59	0.134	134
								2017-07-12	15:53:45	0.019	2017-07-12	2017-07-12	23:10:59	0.136	136
								2017-07-12	15:54:45	0.014	2017-07-12	2017-07-12	23:11:59	0.125	125
								2017-07-12	15:55:45	0.018	2017-07-12	2017-07-12	23:12:59	0.133	133
								2017-07-12	15:56:45	0.031	2017-07-12	2017-07-12	23:13:59	0.114	114
								2017-07-12	15:57:45	0.025	2017-07-12	2017-07-12	23:14:59	0.141	141
								2017-07-12	15:58:45	0.015	2017-07-12	2017-07-12	23:15:59	0.113	113
								2017-07-12	15:59:45	0.014	2017-07-12	2017-07-12	23:16:59	0.097	97
								2017-07-12	16:00:45	0.026	2017-07-12	2017-07-12	23:17:59	0.087	87
								2017-07-12	16:01:45	0.013	2017-07-12	2017-07-12	23:18:59	0.081	81
								2017-07-12	16:02:45	0.032	2017-07-12	2017-07-12	23:19:59	0.138	138
								2017-07-12	16:03:45	0.028	2017-07-12	2017-07-12	23:20:59	0.1	100
								2017-07-12	16:04:45	0.028	2017-07-12	2017-07-12	23:21:59	0.112	112
								2017-07-12	16:05:45	0.018	2017-07-12	2017-07-12	23:22:59	0.045	45
								2017-07-12	16:06:45	0.023	2017-07-12	2017-07-12	23:23:59	0.056	56
								2017-07-12	16:07:45	0.016	2017-07-12	2017-07-12	23:24:59	0.087	87
								2017-07-12	16:08:45	0.017	2017-07-12	2017-07-12	23:25:59	0.057	57
								2017-07-12	16:09:45	0.027	2017-07-12	2017-07-12	23:26:59	0.121	121
								2017-07-12	16:10:45	0.02	2017-07-12	2017-07-12	23:27:59	0.042	42
								2017-07-12	16:11:45	0.013	2017-07-12	2017-07-12	23:28:59	0.094	94
								2017-07-12	16:12:45	0.011	2017-07-12	2017-07-12	23:29:59	0.025	25
								2017-07-12	16:13:45	0.035	2017-07-12	2017-07-12	23:30:59	0.077	77
								2017-07-12	16:14:45	0.019	2017-07-12	2017-07-12	23:31:59	0.034	34
								2017-07-12	16:15:45	0.02	2017-07-12	2017-07-12	23:32:59	0.08	80
								2017-07-12	16:16:45	0.013	2017-07-12	2017-07-12	23:33:59	0.026	26
								2017-07-12	16:17:45	0.023	2017-07-12	2017-07-12	23:34:59	0.051	51
								2017-07-12	16:18:45	0.019	2017-07-12	2017-07-12	23:35:59	0.033	33
								2017-07-12	16:19:45	0.047	2017-07-12	2017-07-12	23:36:59	0.07	70
								2017-07-12	16:20:45	0.016	2017-07-12	2017-07-12	23:37:59	0.031	31
								2017-07-12	16:21:45	0.017	2017-07-12	2017-07-12	23:38:59	0.069	69
								2017-07-12	16:22:45	0.025	2017-07-12	2017-07-12	23:39:59	0.039	39
								2017-07-12	16:23:45	0.022	2017-07-12	2017-07-12	23:40:59	0.021	21
								2017-07-12	16:24:45	0.045	2017-07-12	2017-07-12	23:41:59	0.08	80
								2017-07-12	16:25:45	0.039	2017-07-12	2017-07-12	23:42:59	0.043	43
								2017-07-12	16:26:45	0.024	2017-07-12	2017-07-12	23:43:59	0.03	30
								2017-07-12	16:27:45	0.014	2017-07-12	2017-07-12	23:44:59	0.033	33
								2017-07-12	16:28:45	0.012	2017-07-12	2017-07-12	23:45:59	0.152	152
								2017-07-12	16:29:45	0.035	2017-07-12	2017-07-12	23:46:59	0.089	89
								2017-07-12	16:30:45	0.027	2017-07-12	2017-07-12	23:47:59	0.016	16
								2017-07-12	16:31:45	0.01	2017-07-12	2017-07-12	23:48:59	0.028	28
								2017-07-12	16:32:45	0.017	2017-07-12	2017-07-12	23:49:59	0.022	22
								2017-07-12	16:33:45	0.021	2017-07-12	2017-07-12	23:50:59	0.018	18
								2017-07-12	16:34:45	0.019	2017-07-12	2017-07-12	23:51:59	0.028	28
												2017-07-12	23:52:59	0.045	45
												2017-07-12	23:53:59	0.051	51
												2017-07-12	23:54:59	0.047	47
												2017-07-12	23:55:59	0.014	14
												2017-07-12	23:56:59	0.049	49
												2017-07-12	23:57:59	0.024	24
												2017-07-12	23:58:59	0.099	99
												2017-07-12	23:59:59	0.097	97
												2017-07-13	00:00:59	0.049	49
												2017-07-13	00:01:59	0.027	27
												2017-07-13	00:02:59	0.073	73
												2017-07-13	00:03:59	0.04	40
												2017-07-13	00:04:59	0.017	17
												2017-07-13	00:05:59	0.018	18
												2017-07-13	00:06:59	0.031	31
												2017-07-13	00:07:59	0.049	49
												2017-07-13	00:08:59	0.045	45
												2017-07-13	00:09:59	0.029	29
												2017-07-13	00:10:59	0.068	68
												2017-07-13	00:11:59	0.031	31
												2017-07-13	00:12:59	0.017	17
												2017-07-13	00:13:59	0.02	20
												2017-07-13	00:14:59	0.02	20
												2017-07-13	00:15:59	0.024	24
												2017-07-13	00:16:59	0.023	23
												2017-07-13	00:17:59	0.021	21
												2017-07-13	00:18:59	0.021	21
												2017-07-13	00:19:59	0.023	23
												2017-07-13	00:20:59	0.057	57
												2017-07-13	00:21:59	0.021	21
												2017-07-13	00:22:59	0.041	41
												2017-07-13	00:23:59	0.037	37
												2017-07-13	00:24:59	0.014	14
												2017-07-13	00:25:59	0.023	23
												2017-07-13	00:26:59	0.023	23
												2017-07-13	00:27:59	0.013	13
												2017-07-13	00:28:59	0.068	68
												2017-07-13	00:29:59	0.03	30
												2017-07-13	00:30:59	0.1	100
												2017-07-13	00:31:59	0.014	14
												2017-07-13	00:32:59	0.029	29
												2017-07-13	00:33:59	0.027	27
												2017-07-13	00:34:59	0.017	17
												2017-07-13	00:35:59	0.032	32
												2017-07-13	00:36:59	0.081	81
												2017-07-13	00:37:59	0.037	37
												2017-07-13	00:38:59	0.025	25
												2017-07-13	00:39:59	0.018	18
												2017-07-13	00:40:59	0.022	22
												2017-07-13	00:41:59	0.026	26
												2017-07-13	00:42:59	0.015	15
												2017-07-13	00:43:59	0.04	40
												2017-07-13	00:44:59	0.014	14
												2017-07-13	00:45:59	0.034	34
												2017-07-13	00:46:59	0.023	23
												2017-07-13	00:47:59	0.025	25
												2017-07-13	00:48:59	0.053	53
												2017-07-13	00:49:59	0.027	27
												2017-07-13	00:50:59	0.062	62
												2017-07-13	00:51:59	0.029	29
												2017-07-13	00:52:59	0.019	19
												2017-07-13	00:53:59	0.083	83
												2017-07-13	00:54:59	0.045	45
												2017-07-13	00:55:59	0.041	41
												2017-07-13	00:56:59	0.031	31
												2017-07-13	00:57:59	0.017	17
												2017-07-13	00:58:59	0.022	22
												2017-07-13	00:59:59	0.04	40
												2017-07-13	01:00:59	0.022	22
												2017-07-13	01:01:59	0.029	29
												2017-07-13	01:02:59	0.044	44
												2017-07-13	01:03:59	0.026	26
												2017-07-13	01:04:59	0.02	20
												2017-07-13	01:05:59	0.033	33
												2017-07-13	01:06:59	0.023	23
												2017-07-13	01:07:59	0.034	34
												2017-07-13	01:08:59	0.018	18
												2017-07-13	01:09:59	0.022	22
												2017-07-13	01:10:59	0.038	38
												2017-07-13	01:11:59	0.029	29
												2017-07-13	01:12:59	0.019	19
												2017-07-13	01:13:59	0.032	32
												2017-07-13	01:14:59	0.041	41
												2017-07-13	01:15:59	0.028	28
												2017-07-13	01:16:59	0.034	34
												2017-07-13	01:17:59	0.016	16
												2017-07-13	01:18:59	0.065	65
												2017-07-13	01:19:59	0.028	28
												2017-07-13	01:20:59	0.016	16
												2017-07-13	01:21:59	0.024	24
												2017-07-13	01:22:59	0.064	64
												2017-07-13	01:23:59	0.046	46
												2017-07-13	01:24:59	0.053	53
												2017-07-13	01:25:59	0.019	19
												2017-07-13	01:26:59	0.05	50
												2017-07-13	01:27:59	0.035	35
												2017-07-13	01:28:59	0.027	27
												2017-07-13	01:29:59	0.04	40
												2017-07-13	01:30:59	0.016	16
												2017-07-13	01:31:59	0.024	24
												2017-07-13	01:32:59	0.022	22
												2017-07-13	01:33:59	0.021	21
												2017-07-13	01:34:59	0.022	22
												2017-07-13	01:35:59	0.027	27
												2017-07-13	01:36:59	0.026	26
												2017-07-13	01:37:59	0.041	41
												2017-07-13	01:38:59	0.017	17
												2017-07-13	01:39:59	0.033	33
												2017-07-13	01:40:59	0.025	25
												2017-07-13	01:41:59	0.032	32
												2017-07-13	01:42:59	0.017	17
												2017-07-13	01:43:59	0.033	33
												2017-07-13	01:44:59	0.032	32
												2017-07-13	01:45:59	0.027	27
												2017-07-13	01:46:59	0.032	32
												2017-07-13	01:47:59	0.031	31
												2017-07-13	01:48:59	0.023	23
												2017-07-13	01:49:59	0.025	25
												2017-07-13	01:50:59	0.029	29
												2017-07-13	01:51:59	0.056	56
												2017-07-13	01:52:59	0.048	48
												2017-07-13	01:53:59	0.064	64
												2017-07-13	01:54:59	0.024	24
												2017-07-13	01:55:59	0.015	15
												2017-07-13	01:56:59	0.019	19
												2017-07-13	01:57:59	0.02	20
												2017-07-13	01:58:59	0.018	18
												2017-07-13	01:59:59	0.016	16
												2017-07-13	02:00:59	0.03	30
												2017-07-13	02:01:59	0.038	38
												2017-07-13	02:02:59	0.077	77
												2017-07-13	02:03:59	0.022	22
												2017-07-13	02:04:59	0.027	27
												2017-07-13	02:05:59	0.041	41
												2017-07-13	02:06:59	0.032	32
												2017-07-13	02:07:59	0.018	18
												2017-07-13	02:08:59	0.036	36
												2017-07-13	02:09:59	0.034	34
												2017-07-13	02:10:59	0.044	44
												2017-07-13	02:11:59	0.054	54
												2017-07-13	02:12:59	0.042	42
												2017-07-13	02:13:59	0.016	16
												2017-07-13	02:14:59	0.036	36
												2017-07-13	02:15:59	0.021	21
												2017-07-13	02:16:59	0.016	16
												2017-07-13	02:17:59	0.049	49
												2017-07-13	02:18:59	0.036	36
												2017-07-13	02:19:59	0.015	15
												2017-07-13	02:20:59	0.293	293
												2017-07-13	02:21:59	0.097	97
												2017-07-13	02:22:59	0.014	14
												2017-07-13	02:23:59	0.045	45
												2017-07-13	02:24:59	0.023	23
												2017-07-13	02:25:59	0.021	21
												2017-07-13	02:26:59	0.012	12
												2017-07-13	02:27:59	0.022	22
												2017-07-13	02:28:59	0.023	23
												2017-07-13	02:29:59	0.012	12
												2017-07-13	02:30:59	0.014	14
												2017-07-13	02:31:59	0.018	18
												2017-07-13	02:32:59	0.022	22
												2017-07-13	02:33:59	0.029	29
												2017-07-13	02:34:59	0.029	29
												2017-07-13	02:35:59	0.028	28
												2017-07-13	02:36:59	0.023	23
												2017-07-13	02:37:59	0.019	19
												2017-07-13	02:38:59	0.016	16
												2017-07-13	02:39:59	0.025	25
												2017-07-13	02:40:59	0.026	26
												2017-07-13	02:41:59	0.013	13
												2017-07-13	02:42:59	0.032	32
												2017-07-13	02:43:59	0.019	19
												2017-07-13	02:44:59	0.019	19
												2017-07-13	02:45:59	0.016	16
												2017-07-13	02:46:59	0.027	27
												2017-07-13	02:47:59	0.011	11
												2017-07-13	02:48:59	0.01	10
												2017-07-13	02:49:59	0.008	8
												2017-07-13	02:50:59	0.018	18
												2017-07-13	02:51:59	0.013	13
												2017-07-13	02:52:59	0.019	19
												2017-07-13	02:53:59	0.019	19
												2017-07-13	02:54:59	0.026	26
												2017-07-13	02:55:59	0.018	18
												2017-07-13	02:56:59	0.019	19
												2017-07-13	02:57:59	0.028	28
												2017-07-13	02:58:59	0.03	30
												2017-07-13	02:59:59	0.033	33
												2017-07-13	03:00:59	0.018	18
												2017-07-13	03:01:59	0.018	18
												2017-07-13	03:02:59	0.02	20
												2017-07-13	03:03:59	0.014	14
												2017-07-13	03:04:59	0.022	22
												2017-07-13	03:05:59	0.014	14
												2017-07-13	03:06:59	0.015	15
												2017-07-13	03:07:59	0.019	19
												2017-07-13	03:08:59	0.026	26
												2017-07-13	03:09:59	0.017	17
												2017-07-13	03:10:59	0.024	24
												2017-07-13	03:11:59	0.009	9
												2017-07-13	03:12:59	0.013	13
												2017-07-13	03:13:59	0.027	27
												2017-07-13	03:14:59	0.015	15
												2017-07-13	03:15:59	0.013	13
												2017-07-13	03:16:59	0.008	8
												2017-07-13	03:17:59	0.021	21
												2017-07-13	03:18:59	0.026	26
												2017-07-13	03:19:59	0.015	15
												2017-07-13	03:20:59	0.024	24
												2017-07-13	03:21:59	0.015	15
												2017-07-13	03:22:59	0.015	15
												2017-07-13	03:23:59	0.019	19
												2017-07-13	03:24:59	0.038	38
												2017-07-13	03:25:59	0.008	8
												2017-07-13	03:26:59	0.039	39
												2017-07-13	03:27:59	0.009	9
												2017-07-13	03:28:59	0.019	19
												2017-07-13	03:29:59	0.025	25
												2017-07-13	03:30:59	0.018	18
												2017-07-13	03:31:59	0.019	19
												2017-07-13	03:32:59	0.019	19
												2017-07-13	03:33:59	0.046	46
												2017-07-13	03:34:59	0.016	16
												2017-07-13	03:35:59	0.026	26
												2017-07-13	03:36:59	0.028	28
												2017-07-13	03:37:59	0.021	21
												2017-07-13	03:38:59	0.02	20
												2017-07-13	03:39:59	0.021	21
												2017-07-13	03:40:59	0.026	26
												2017-07-13	03:41:59	0.03	30
												2017-07-13	03:42:59	0.02	20
												2017-07-13	03:43:59	0.026	26
												2017-07-13	03:44:59	0.02	20
												2017-07-13	03:45:59	0.027	27
												2017-07-13	03:46:59	0.024	24
												2017-07-13	03:47:59	0.018	18
												2017-07-13	03:48:59	0.022	22
												2017-07-13	03:49:59	0.072	72
												2017-07-13	03:50:59	0.023	23
												2017-07-13	03:51:59	0.019	19
												2017-07-13	03:52:59	0.026	26
												2017-07-13	03:53:59	0.008	8
												2017-07-13	03:54:59	0.021	21
												2017-07-13	03:55:59	0.047	47
												2017-07-13	03:56:59	0.025	25
												2017-07-13	03:57:59	0.013	13
												2017-07-13	03:58:59	0.045	45
												2017-07-13	03:59:59	0.029	29
												2017-07-13	04:00:59	0.017	17
												2017-07-13	04:01:59	0.022	22
												2017-07-13	04:02:59	0.034	34
												2017-07-13	04:03:59	0.014	14
												2017-07-13	04:04:59	0.024	24
												2017-07-13	04:05:59	0.055	55
												2017-07-13	04:06:59	0.029	29
												2017-07-13	04:07:59	0.017	17
												2017-07-13	04:08:59	0.035	35
												2017-07-13	04:09:59	0.03	30
												2017-07-13	04:10:59	0.028	28
												2017-07-13	04:11:59	0.02	20
												2017-07-13	04:12:59	0.021	21
												2017-07-13	04:13:59	0.018	18
												2017-07-13	04:14:59	0.031	31
												2017-07-13	04:15:59	0.031	31
												2017-07-13	04:16:59	0.046	46
												2017-07-13	04:17:59	0.025	25
												2017-07-13	04:18:59	0.015	15
												2017-07-13	04:19:59	0.017	17
												2017-07-13	04:20:59	0.012	12
												2017-07-13	04:21:59	0.024	24
												2017-07-13	04:22:59	0.022	22
												2017-07-13	04:23:59	0.026	26
												2017-07-13	04:24:59	0.024	24
												2017-07-13	04:25:59	0.068	68
												2017-07-13	04:26:59	0.027	27
												2017-07-13	04:27:59	0.019	19
												2017-07-13	04:28:59	0.016	16
												2017-07-13	04:29:59	0.034	34
												2017-07-13	04:30:59	0.031	31
												2017-07-13	04:31:59	0.041	41
												2017-07-13	04:32:59	0.035	35
												2017-07-13	04:33:59	0.023	23
												2017-07-13	04:34:59	0.015	15
												2017-07-13	04:35:59	0.025	25
												2017-07-13	04:36:59	0.026	26
												2017-07-13	04:37:59	0.025	25
												2017-07-13	04:38:59	0.016	16
												2017-07-13	04:39:59	0.021	21
												2017-07-13	04:40:59	0.025	25
												2017-07-13	04:41:59	0.019	19
												2017-07-13	04:42:59	0.025	25
												2017-07-13	04:43:59	0.032	32
												2017-07-13	04:44:59	0.018	18
												2017-07-13	04:45:59	0.017	17
												2017-07-13	04:46:59	0.033	33
												2017-07-13	04:47:59	0.038	38
												2017-07-13	04:48:59	0.022	22
												2017-07-13	04:49:59	0.01	10
												2017-07-13	04:50:59	0.031	31
												2017-07-13	04:51:59	0.036	36
												2017-07-13	04:52:59	0.028	28
												2017-07-13	04:53:59	0.027	27
												2017-07-13	04:54:59	0.025	25
												2017-07-13	04:55:59	0.041	41
												2017-07-13	04:56:59	0.022	22
												2017-07-13	04:57:59	0.042	42
												2017-07-13	04:58:59	0.023	23
												2017-07-13	04:59:59	0.014	14
												2017-07-13	05:00:59	0.028	28
												2017-07-13	05:01:59	0.041	41
												2017-07-13	05:02:59	0.03	30
												2017-07-13	05:03:59	0.048	48
												2017-07-13	05:04:59	0.019	19
												2017-07-13	05:05:59	0.029	29
												2017-07-13	05:06:59	0.02	20
												2017-07-13	05:07:59	0.032	32
												2017-07-13	05:08:59	0.033	33
												2017-07-13	05:09:59	0.014	14
												2017-07-13	05:10:59	0.044	44
												2017-07-13	05:11:59	0.018	18
												2017-07-13	05:12:59	0.016	16
												2017-07-13	05:13:59	0.074	74
												2017-07-13	05:14:59	0.024	24
												2017-07-13	05:15:59	0.023	23
												2017-07-13	05:16:59	0.014	14
												2017-07-13	05:17:59	0.017	17
												2017-07-13	05:18:59	0.013	13
												2017-07-13	05:19:59	0.026	26
												2017-07-13	05:20:59	0.021	21
												2017-07-13	05:21:59	0.034	34
												2017-07-13	05:22:59	0.015	15
												2017-07-13	05:23:59	0.031	31
												2017-07-13	05:24:59	0.02	20
												2017-07-13	05:25:59	0.033	33
												2017-07-13	05:26:59	0.028	28
												2017-07-13	05:27:59	0.019	19
												2017-07-13	05:28:59	0.041	41
												2017-07-13	05:29:59	0.031	31
												2017-07-13	05:30:59	0.024	24
												2017-07-13	05:31:59	0.03	30
												2017-07-13	05:32:59	0.014	14
												2017-07-13	05:33:59	0.029	29
												2017-07-13	05:34:59	0.012	12
												2017-07-13	05:35:59	0.102	102
												2017-07-13	05:36:59	0.038	38
												2017-07-13	05:37:59	0.029	29
												2017-07-13	05:38:59	0.029	29
												2017-07-13	05:39:59	0.034	34

## Sheet: SidePak 8002
TEST 2				TEST 3				TEST 4				TEST 5
Date	Time	Aerosol	PM2.5	Date	Time	Aerosol	PM2.5	Date	Time	Aerosol	PM2.5	Date	Time	Aerosol	PM2.5
dd/MM/yyyy	hh:mm:ss	mg/m^3	ug.m-3	dd/MM/yyyy	hh:mm:ss	mg/m^3	ug.m-3	dd/MM/yyyy	hh:mm:ss	mg/m^3	ug.m-3	dd/MM/yyyy	hh:mm:ss	mg/m^3	ug.m-3
2017-07-11	17:07:26	0.089	89	2017-07-12	06:50:51	0.212	212	2017-07-12	11:55:01	0.273	273	2017-07-12	19:12:13	0.148	148
2017-07-11	17:08:26	0.104	104	2017-07-12	06:51:51	0.159	159	2017-07-12	11:56:01	0.227	227	2017-07-12	19:13:13	0.111	111
2017-07-11	17:09:26	0.061	61	2017-07-12	06:52:51	0.846	846	2017-07-12	11:57:01	1.046	1046	2017-07-12	19:14:13	0.07	70
2017-07-11	17:10:26	0.043	43	2017-07-12	06:53:51	1.739	1739	2017-07-12	11:58:01	1.635	1635	2017-07-12	19:15:13	0.045	45
2017-07-11	17:11:26	0.029	29	2017-07-12	06:54:51	3.337	3337	2017-07-12	11:59:01	4.077	4077	2017-07-12	19:16:13	0.034	34
2017-07-11	17:12:26	0.024	24	2017-07-12	06:55:51	5.498	5498	2017-07-12	12:00:01	5.296	5296	2017-07-12	19:17:13	0.107	107
2017-07-11	17:13:26	0.031	31	2017-07-12	06:56:51	6.113	6113	2017-07-12	12:01:01	7.947	7947	2017-07-12	19:18:13	0.123	123
2017-07-11	17:14:26	0.037	37	2017-07-12	06:57:51	8.571	8571	2017-07-12	12:02:01	15.125	15125	2017-07-12	19:19:13	0.08	80
2017-07-11	17:15:26	0.022	22	2017-07-12	06:58:51	9.546	9546	2017-07-12	12:03:01			2017-07-12	19:20:13	0.132	132
2017-07-11	17:16:26	0.026	26	2017-07-12	06:59:51	8.825	8825	2017-07-12	12:04:01			2017-07-12	19:21:13	0.232	232
2017-07-11	17:17:26	0.064	64	2017-07-12	07:00:51	7.933	7933	2017-07-12	12:05:01			2017-07-12	19:22:13	1.387	1387
2017-07-11	17:18:26	0.11	110	2017-07-12	07:01:51	8.286	8286	2017-07-12	12:06:01			2017-07-12	19:23:13	5.654	5654
2017-07-11	17:19:26	0.033	33	2017-07-12	07:02:51	8.232	8232	2017-07-12	12:07:01			2017-07-12	19:24:13	7.724	7724
2017-07-11	17:20:26	0.047	47	2017-07-12	07:03:51	8.249	8249	2017-07-12	12:08:01			2017-07-12	19:25:13	5.236	5236
2017-07-11	17:21:26	0.065	65	2017-07-12	07:04:51	8.099	8099	2017-07-12	12:09:01			2017-07-12	19:26:13	3.211	3211
2017-07-11	17:22:26	0.113	113	2017-07-12	07:05:51	7.994	7994	2017-07-12	12:10:01			2017-07-12	19:27:13	4.013	4013
2017-07-11	17:23:26	0.05	50	2017-07-12	07:06:51	8.938	8938	2017-07-12	12:11:01			2017-07-12	19:28:13	4.4	4400
2017-07-11	17:24:26	0.044	44	2017-07-12	07:07:51	8.805	8805	2017-07-12	12:12:01			2017-07-12	19:29:13	4.761	4761
2017-07-11	17:25:26	0.188	188	2017-07-12	07:08:51	10.11	10110	2017-07-12	12:13:01			2017-07-12	19:30:13	6.305	6305
2017-07-11	17:26:26	0.059	59	2017-07-12	07:09:51	14.815	14815	2017-07-12	12:14:01			2017-07-12	19:31:13	8.177	8177
2017-07-11	17:27:26	0.165	165	2017-07-12	07:10:51	16.189	16189	2017-07-12	12:15:01			2017-07-12	19:32:13	11.106	11106
2017-07-11	17:28:26	0.364	364	2017-07-12	07:11:51	15.747	15747	2017-07-12	12:16:01			2017-07-12	19:33:13	15.939	15939
2017-07-11	17:29:26	0.448	448	2017-07-12	07:12:51	17.952	17952	2017-07-12	12:17:01			2017-07-12	19:34:13
2017-07-11	17:30:26	7.489	7489	2017-07-12	07:13:51	19.426	19426	2017-07-12	12:18:01			2017-07-12	19:35:13
2017-07-11	17:31:26	11.725	11725	2017-07-12	07:14:51	19.98	19980	2017-07-12	12:19:01			2017-07-12	19:36:13
2017-07-11	17:32:26			2017-07-12	07:15:51			2017-07-12	12:20:01			2017-07-12	19:37:13
2017-07-11	17:33:26			2017-07-12	07:16:51			2017-07-12	12:21:01			2017-07-12	19:38:13
2017-07-11	17:34:26			2017-07-12	07:17:51			2017-07-12	12:22:01			2017-07-12	19:39:13
2017-07-11	17:35:26			2017-07-12	07:18:51			2017-07-12	12:23:01			2017-07-12	19:40:13
2017-07-11	17:36:26			2017-07-12	07:19:51			2017-07-12	12:24:01			2017-07-12	19:41:13
2017-07-11	17:37:26			2017-07-12	07:20:51			2017-07-12	12:25:01			2017-07-12	19:42:13	17.559	17559
2017-07-11	17:38:26			2017-07-12	07:21:51			2017-07-12	12:26:01			2017-07-12	19:43:13	18.115	18115
2017-07-11	17:39:26			2017-07-12	07:22:51			2017-07-12	12:27:01			2017-07-12	19:44:13
2017-07-11	17:40:26			2017-07-12	07:23:51			2017-07-12	12:28:01			2017-07-12	19:45:13	17.949	17949
2017-07-11	17:41:26			2017-07-12	07:24:51			2017-07-12	12:29:01			2017-07-12	19:46:13
2017-07-11	17:42:26			2017-07-12	07:25:51			2017-07-12	12:30:01			2017-07-12	19:47:13
2017-07-11	17:43:26			2017-07-12	07:26:51			2017-07-12	12:31:01			2017-07-12	19:48:13	14.618	14618
2017-07-11	17:44:26			2017-07-12	07:27:51			2017-07-12	12:32:01			2017-07-12	19:49:13	14.755	14755
2017-07-11	17:45:26			2017-07-12	07:28:51			2017-07-12	12:33:01			2017-07-12	19:50:13	15.327	15327
2017-07-11	17:46:26			2017-07-12	07:29:51			2017-07-12	12:34:01			2017-07-12	19:51:13	16.927	16927
2017-07-11	17:47:26			2017-07-12	07:30:51			2017-07-12	12:35:01			2017-07-12	19:52:13	14.278	14278
2017-07-11	17:48:26			2017-07-12	07:31:51			2017-07-12	12:36:01			2017-07-12	19:53:13	13.463	13463
2017-07-11	17:49:26			2017-07-12	07:32:51			2017-07-12	12:37:01			2017-07-12	19:54:13	11.359	11359
2017-07-11	17:50:26			2017-07-12	07:33:51			2017-07-12	12:38:01			2017-07-12	19:55:13	11.444	11444
2017-07-11	17:51:26			2017-07-12	07:34:51			2017-07-12	12:39:01			2017-07-12	19:56:13	8.958	8958
2017-07-11	17:52:26			2017-07-12	07:35:51			2017-07-12	12:40:01			2017-07-12	19:57:13	9.668	9668
2017-07-11	17:53:26			2017-07-12	07:36:51			2017-07-12	12:41:01			2017-07-12	19:58:13	7.896	7896
2017-07-11	17:54:26			2017-07-12	07:37:51			2017-07-12	12:42:01			2017-07-12	19:59:13	7.202	7202
2017-07-11	17:55:26			2017-07-12	07:38:51			2017-07-12	12:43:01			2017-07-12	20:00:13	7.372	7372
2017-07-11	17:56:26			2017-07-12	07:39:51			2017-07-12	12:44:01	17.769	17769	2017-07-12	20:01:13	7.819	7819
2017-07-11	17:57:26			2017-07-12	07:40:51			2017-07-12	12:45:01	15.223	15223	2017-07-12	20:02:13	7.539	7539
2017-07-11	17:58:26			2017-07-12	07:41:51	19.502	19502	2017-07-12	12:46:01	15.602	15602	2017-07-12	20:03:13	6.309	6309
2017-07-11	17:59:26			2017-07-12	07:42:51	19.062	19062	2017-07-12	12:47:01			2017-07-12	20:04:13	5.076	5076
2017-07-11	18:00:26			2017-07-12	07:43:51	19.347	19347	2017-07-12	12:48:01			2017-07-12	20:05:13	4.677	4677
2017-07-11	18:01:26			2017-07-12	07:44:51	18.711	18711	2017-07-12	12:49:01			2017-07-12	20:06:13	4.528	4528
2017-07-11	18:02:26			2017-07-12	07:45:51	19.703	19703	2017-07-12	12:50:01			2017-07-12	20:07:13	4.435	4435
2017-07-11	18:03:26			2017-07-12	07:46:51	19.366	19366	2017-07-12	12:51:01			2017-07-12	20:08:13	4.816	4816
2017-07-11	18:04:26			2017-07-12	07:47:51	18.786	18786	2017-07-12	12:52:01			2017-07-12	20:09:13	4.883	4883
2017-07-11	18:05:26			2017-07-12	07:48:51	19.615	19615	2017-07-12	12:53:01			2017-07-12	20:10:13	4.935	4935
2017-07-11	18:06:26			2017-07-12	07:49:51	18.491	18491	2017-07-12	12:54:01			2017-07-12	20:11:13	4.733	4733
2017-07-11	18:07:26			2017-07-12	07:50:51	19.233	19233	2017-07-12	12:55:01			2017-07-12	20:12:13	4.968	4968
2017-07-11	18:08:26			2017-07-12	07:51:51	19.098	19098	2017-07-12	12:56:01			2017-07-12	20:13:13	5.602	5602
2017-07-11	18:09:26			2017-07-12	07:52:51	18.627	18627	2017-07-12	12:57:01			2017-07-12	20:14:13	5.408	5408
2017-07-11	18:10:26			2017-07-12	07:53:51	18.611	18611	2017-07-12	12:58:01			2017-07-12	20:15:13	5.387	5387
2017-07-11	18:11:26			2017-07-12	07:54:51	19.033	19033	2017-07-12	12:59:01			2017-07-12	20:16:13	6.07	6070
2017-07-11	18:12:26			2017-07-12	07:55:51	18.292	18292	2017-07-12	13:00:01			2017-07-12	20:17:13	6.042	6042
2017-07-11	18:13:26			2017-07-12	07:56:51	17.313	17313	2017-07-12	13:01:01			2017-07-12	20:18:13	6.09	6090
2017-07-11	18:14:26			2017-07-12	07:57:51	17.238	17238	2017-07-12	13:02:01			2017-07-12	20:19:13	5.167	5167
2017-07-11	18:15:26			2017-07-12	07:58:51	18.49	18490	2017-07-12	13:03:01			2017-07-12	20:20:13	6.238	6238
2017-07-11	18:16:26			2017-07-12	07:59:51	18.19	18190	2017-07-12	13:04:01			2017-07-12	20:21:13	6.523	6523
2017-07-11	18:17:26			2017-07-12	08:00:51	17.39	17390	2017-07-12	13:05:01			2017-07-12	20:22:13	6.12	6120
2017-07-11	18:18:26			2017-07-12	08:01:51	17.371	17371	2017-07-12	13:06:01			2017-07-12	20:23:13	4.558	4558
2017-07-11	18:19:26			2017-07-12	08:02:51	17.126	17126	2017-07-12	13:07:01			2017-07-12	20:24:13	5.213	5213
2017-07-11	18:20:26			2017-07-12	08:03:51	17.7	17700	2017-07-12	13:08:01			2017-07-12	20:25:13	5.16	5160
2017-07-11	18:21:26			2017-07-12	08:04:51	16.474	16474	2017-07-12	13:09:01			2017-07-12	20:26:13	5.322	5322
2017-07-11	18:22:26			2017-07-12	08:05:51	15.848	15848	2017-07-12	13:10:01			2017-07-12	20:27:13	5.056	5056
2017-07-11	18:23:26			2017-07-12	08:06:51	16.859	16859	2017-07-12	13:11:01			2017-07-12	20:28:13	5.763	5763
2017-07-11	18:24:26			2017-07-12	08:07:51	16.871	16871	2017-07-12	13:12:01			2017-07-12	20:29:13	4.73	4730
2017-07-11	18:25:26			2017-07-12	08:08:51	17.417	17417	2017-07-12	13:13:01			2017-07-12	20:30:13	4.948	4948
2017-07-11	18:26:26			2017-07-12	08:09:51	17.014	17014	2017-07-12	13:14:01			2017-07-12	20:31:13	4.922	4922
2017-07-11	18:27:26			2017-07-12	08:10:51	15.692	15692	2017-07-12	13:15:01			2017-07-12	20:32:13	5.326	5326
2017-07-11	18:28:26			2017-07-12	08:11:51	15.529	15529	2017-07-12	13:16:01			2017-07-12	20:33:13	4.959	4959
2017-07-11	18:29:26			2017-07-12	08:12:51	14.502	14502	2017-07-12	13:17:01			2017-07-12	20:34:13	4.152	4152
2017-07-11	18:30:26			2017-07-12	08:13:51	16.093	16093	2017-07-12	13:18:01			2017-07-12	20:35:13	3.739	3739
2017-07-11	18:31:26			2017-07-12	08:14:51	15.89	15890	2017-07-12	13:19:01			2017-07-12	20:36:13	3.363	3363
2017-07-11	18:32:26			2017-07-12	08:15:51	11.329	11329	2017-07-12	13:20:01			2017-07-12	20:37:13	4.24	4240
2017-07-11	18:33:26			2017-07-12	08:16:51	11.136	11136	2017-07-12	13:21:01			2017-07-12	20:38:13	3.599	3599
2017-07-11	18:34:26			2017-07-12	08:17:51	11.291	11291	2017-07-12	13:22:01			2017-07-12	20:39:13	3.269	3269
2017-07-11	18:35:26			2017-07-12	08:18:51	13.313	13313	2017-07-12	13:23:01			2017-07-12	20:40:13	2.874	2874
2017-07-11	18:36:26			2017-07-12	08:19:51	16.48	16480	2017-07-12	13:24:01			2017-07-12	20:41:13	2.827	2827
2017-07-11	18:37:26			2017-07-12	08:20:51	14.786	14786	2017-07-12	13:25:01			2017-07-12	20:42:13	2.828	2828
2017-07-11	18:38:26			2017-07-12	08:21:51	14.069	14069	2017-07-12	13:26:01			2017-07-12	20:43:13	2.868	2868
2017-07-11	18:39:26			2017-07-12	08:22:51	17.149	17149	2017-07-12	13:27:01			2017-07-12	20:44:13	2.796	2796
2017-07-11	18:40:26			2017-07-12	08:23:51	15.062	15062	2017-07-12	13:28:01			2017-07-12	20:45:13	2.876	2876
2017-07-11	18:41:26			2017-07-12	08:24:51	17.523	17523	2017-07-12	13:29:01			2017-07-12	20:46:13	2.83	2830
2017-07-11	18:42:26			2017-07-12	08:25:51	15.185	15185	2017-07-12	13:30:01			2017-07-12	20:47:13	3.12	3120
2017-07-11	18:43:26			2017-07-12	08:26:51	14.685	14685	2017-07-12	13:31:01			2017-07-12	20:48:13	2.576	2576
2017-07-11	18:44:26			2017-07-12	08:27:51	19.167	19167	2017-07-12	13:32:01			2017-07-12	20:49:13	2.428	2428
2017-07-11	18:45:26			2017-07-12	08:28:51	16.935	16935	2017-07-12	13:33:01			2017-07-12	20:50:13	2.377	2377
2017-07-11	18:46:26			2017-07-12	08:29:51	17.995	17995	2017-07-12	13:34:01			2017-07-12	20:51:13	2.205	2205
2017-07-11	18:47:26			2017-07-12	08:30:51	18.114	18114	2017-07-12	13:35:01			2017-07-12	20:52:13	2.13	2130
2017-07-11	18:48:26			2017-07-12	08:31:51	17.188	17188	2017-07-12	13:36:01			2017-07-12	20:53:13	1.911	1911
2017-07-11	18:49:26			2017-07-12	08:32:51	14.764	14764	2017-07-12	13:37:01			2017-07-12	20:54:13	1.864	1864
2017-07-11	18:50:26			2017-07-12	08:33:51	16.125	16125	2017-07-12	13:38:01			2017-07-12	20:55:13	1.537	1537
2017-07-11	18:51:26			2017-07-12	08:34:51	16.272	16272	2017-07-12	13:39:01			2017-07-12	20:56:13	1.305	1305
2017-07-11	18:52:26			2017-07-12	08:35:51	16.11	16110	2017-07-12	13:40:01			2017-07-12	20:57:13	1.187	1187
2017-07-11	18:53:26			2017-07-12	08:36:51	15.435	15435	2017-07-12	13:41:01			2017-07-12	20:58:13	1.294	1294
2017-07-11	18:54:26			2017-07-12	08:37:51	15.454	15454	2017-07-12	13:42:01			2017-07-12	20:59:13	1.481	1481
2017-07-11	18:55:26	19.914	19914	2017-07-12	08:38:51	14.896	14896	2017-07-12	13:43:01	19.07	19070	2017-07-12	21:00:13	1.356	1356
2017-07-11	18:56:26	19.522	19522	2017-07-12	08:39:51	14.458	14458	2017-07-12	13:44:01	17.95	17950	2017-07-12	21:01:13	1.463	1463
2017-07-11	18:57:26	19.432	19432	2017-07-12	08:40:51	14.355	14355	2017-07-12	13:45:01	15.984	15984	2017-07-12	21:02:13	1.244	1244
2017-07-11	18:58:26	18.28	18280	2017-07-12	08:41:51	14.3	14300	2017-07-12	13:46:01	14.281	14281	2017-07-12	21:03:13	1.165	1165
2017-07-11	18:59:26	18.096	18096	2017-07-12	08:42:51	13.817	13817	2017-07-12	13:47:01	13.311	13311	2017-07-12	21:04:13	1.367	1367
2017-07-11	19:00:26	17.177	17177	2017-07-12	08:43:51	12.073	12073	2017-07-12	13:48:01	12.381	12381	2017-07-12	21:05:13	1.276	1276
2017-07-11	19:01:26	15.961	15961	2017-07-12	08:44:51	13.074	13074	2017-07-12	13:49:01	10.246	10246	2017-07-12	21:06:13	1.2	1200
2017-07-11	19:02:26	15.091	15091	2017-07-12	08:45:51	12.264	12264	2017-07-12	13:50:01	8.33	8330	2017-07-12	21:07:13	1.26	1260
2017-07-11	19:03:26	14.405	14405	2017-07-12	08:46:51	12.265	12265	2017-07-12	13:51:01	6.211	6211	2017-07-12	21:08:13	1.165	1165
2017-07-11	19:04:26	13.883	13883	2017-07-12	08:47:51	11.703	11703	2017-07-12	13:52:01	4.21	4210	2017-07-12	21:09:13	1.153	1153
2017-07-11	19:05:26	13.345	13345	2017-07-12	08:48:51	11.321	11321	2017-07-12	13:53:01	3.79	3790	2017-07-12	21:10:13	1.247	1247
2017-07-11	19:06:26	12.726	12726	2017-07-12	08:49:51	10.593	10593	2017-07-12	13:54:01	3.584	3584	2017-07-12	21:11:13	1.173	1173
2017-07-11	19:07:26	12.079	12079	2017-07-12	08:50:51	9.973	9973	2017-07-12	13:55:01	3.308	3308	2017-07-12	21:12:13	1.185	1185
2017-07-11	19:08:26	11.077	11077	2017-07-12	08:51:51	9.319	9319	2017-07-12	13:56:01	2.148	2148	2017-07-12	21:13:13	1.699	1699
2017-07-11	19:09:26	11.252	11252	2017-07-12	08:52:51	9.127	9127	2017-07-12	13:57:01	1.481	1481	2017-07-12	21:14:13	1.379	1379
2017-07-11	19:10:26	10.443	10443	2017-07-12	08:53:51	8.581	8581	2017-07-12	13:58:01	1.448	1448	2017-07-12	21:15:13	1.372	1372
2017-07-11	19:11:26	9.677	9677	2017-07-12	08:54:51	8.076	8076	2017-07-12	13:59:01	1.115	1115	2017-07-12	21:16:13	1.349	1349
2017-07-11	19:12:26	9.512	9512	2017-07-12	08:55:51	7.631	7631	2017-07-12	14:00:01	1.113	1113	2017-07-12	21:17:13	2.364	2364
2017-07-11	19:13:26	9.148	9148	2017-07-12	08:56:51	7.105	7105	2017-07-12	14:01:01	0.899	899	2017-07-12	21:18:13	2.107	2107
2017-07-11	19:14:26	8.854	8854	2017-07-12	08:57:51	6.127	6127	2017-07-12	14:02:01	0.803	803	2017-07-12	21:19:13	1.777	1777
2017-07-11	19:15:26	8.5	8500	2017-07-12	08:58:51	3.644	3644	2017-07-12	14:03:01	0.561	561	2017-07-12	21:20:13	2.497	2497
2017-07-11	19:16:26	8.321	8321	2017-07-12	08:59:51	3.627	3627	2017-07-12	14:04:01	0.557	557	2017-07-12	21:21:13	2.472	2472
2017-07-11	19:17:26	7.985	7985	2017-07-12	09:00:51	2.71	2710	2017-07-12	14:05:01	0.566	566	2017-07-12	21:22:13	2.924	2924
2017-07-11	19:18:26	7.411	7411	2017-07-12	09:01:51	1.366	1366	2017-07-12	14:06:01	0.345	345	2017-07-12	21:23:13	3.575	3575
2017-07-11	19:19:26	7.252	7252	2017-07-12	09:02:51	1.368	1368	2017-07-12	14:07:01	0.39	390	2017-07-12	21:24:13	3.659	3659
2017-07-11	19:20:26	6.793	6793	2017-07-12	09:03:51	1.196	1196	2017-07-12	14:08:01	0.338	338	2017-07-12	21:25:13	4.181	4181
2017-07-11	19:21:26	6.536	6536	2017-07-12	09:04:51	1.506	1506	2017-07-12	14:09:01	0.302	302	2017-07-12	21:26:13	4.011	4011
2017-07-11	19:22:26	6.281	6281	2017-07-12	09:05:51	1.95	1950	2017-07-12	14:10:01	0.189	189	2017-07-12	21:27:13	4.281	4281
2017-07-11	19:23:26	6.174	6174	2017-07-12	09:06:51	2.116	2116	2017-07-12	14:11:01	0.188	188	2017-07-12	21:28:13	4.503	4503
2017-07-11	19:24:26	5.778	5778	2017-07-12	09:07:51	1.986	1986	2017-07-12	14:12:01	0.172	172	2017-07-12	21:29:13	4.346	4346
2017-07-11	19:25:26	5.623	5623	2017-07-12	09:08:51	1.883	1883	2017-07-12	14:13:01	0.147	147	2017-07-12	21:30:13	4.984	4984
2017-07-11	19:26:26	5.445	5445	2017-07-12	09:09:51	1.758	1758	2017-07-12	14:14:01	0.123	123	2017-07-12	21:31:13	5.038	5038
2017-07-11	19:27:26	5.468	5468	2017-07-12	09:10:51	1.543	1543	2017-07-12	14:15:01	0.07	70	2017-07-12	21:32:13	4.933	4933
2017-07-11	19:28:26	5.1	5100	2017-07-12	09:11:51	1.399	1399	2017-07-12	14:16:01	0.092	92	2017-07-12	21:33:13	4.874	4874
2017-07-11	19:29:26	4.899	4899	2017-07-12	09:12:51	1.269	1269	2017-07-12	14:17:01	0.073	73	2017-07-12	21:34:13	5.474	5474
2017-07-11	19:30:26	4.769	4769	2017-07-12	09:13:51	1.149	1149	2017-07-12	14:18:01	0.076	76	2017-07-12	21:35:13	5.061	5061
2017-07-11	19:31:26	4.456	4456	2017-07-12	09:14:51	1.054	1054	2017-07-12	14:19:01	0.076	76	2017-07-12	21:36:13	5.242	5242
2017-07-11	19:32:26	4.338	4338	2017-07-12	09:15:51	0.969	969	2017-07-12	14:20:01	0.07	70	2017-07-12	21:37:13	5.125	5125
2017-07-11	19:33:26	4.083	4083	2017-07-12	09:16:51	0.89	890	2017-07-12	14:21:01	0.064	64	2017-07-12	21:38:13	5.501	5501
2017-07-11	19:34:26	3.943	3943	2017-07-12	09:17:51	0.84	840	2017-07-12	14:22:01	0.053	53	2017-07-12	21:39:13	5.304	5304
2017-07-11	19:35:26	3.883	3883	2017-07-12	09:18:51	0.787	787	2017-07-12	14:23:01	0.052	52	2017-07-12	21:40:13	5.461	5461
2017-07-11	19:36:26	3.71	3710	2017-07-12	09:19:51	0.74	740	2017-07-12	14:24:01	0.052	52	2017-07-12	21:41:13	4.678	4678
2017-07-11	19:37:26	3.713	3713	2017-07-12	09:20:51	0.722	722	2017-07-12	14:25:01	0.053	53	2017-07-12	21:42:13	4.191	4191
2017-07-11	19:38:26	3.557	3557	2017-07-12	09:21:51	0.666	666	2017-07-12	14:26:01	0.052	52	2017-07-12	21:43:13	4.242	4242
2017-07-11	19:39:26	3.388	3388	2017-07-12	09:22:51	0.636	636	2017-07-12	14:27:01	0.051	51	2017-07-12	21:44:13	4.045	4045
2017-07-11	19:40:26	3.239	3239	2017-07-12	09:23:51	0.583	583	2017-07-12	14:28:01	0.048	48	2017-07-12	21:45:13	3.697	3697
2017-07-11	19:41:26	3.133	3133	2017-07-12	09:24:51	0.563	563	2017-07-12	14:29:01	0.047	47	2017-07-12	21:46:13	3.202	3202
2017-07-11	19:42:26	3.175	3175	2017-07-12	09:25:51	0.543	543	2017-07-12	14:30:01	0.045	45	2017-07-12	21:47:13	3.342	3342
2017-07-11	19:43:26	2.964	2964	2017-07-12	09:26:51	0.498	498	2017-07-12	14:31:01	0.175	175	2017-07-12	21:48:13	2.93	2930
2017-07-11	19:44:26	2.909	2909					2017-07-12	14:32:01	0.087	87	2017-07-12	21:49:13	2.933	2933
2017-07-11	19:45:26	2.783	2783					2017-07-12	14:33:01	0.06	60	2017-07-12	21:50:13	2.873	2873
2017-07-11	19:46:26	2.687	2687					2017-07-12	14:34:01	0.049	49	2017-07-12	21:51:13	2.773	2773
2017-07-11	19:47:26	2.551	2551					2017-07-12	14:35:01	0.06	60	2017-07-12	21:52:13	2.36	2360
2017-07-11	19:48:26	2.151	2151					2017-07-12	14:36:01	0.045	45	2017-07-12	21:53:13	2.054	2054
2017-07-11	19:49:26	1.991	1991					2017-07-12	14:37:01	0.046	46	2017-07-12	21:54:13	2.121	2121
2017-07-11	19:50:26	2.376	2376					2017-07-12	14:38:01	0.049	49	2017-07-12	21:55:13	2.14	2140
2017-07-11	19:51:26	2.282	2282					2017-07-12	14:39:01	0.043	43	2017-07-12	21:56:13	1.88	1880
2017-07-11	19:52:26	1.879	1879					2017-07-12	14:40:01	0.042	42	2017-07-12	21:57:13	1.854	1854
2017-07-11	19:53:26	1.901	1901					2017-07-12	14:41:01	0.043	43	2017-07-12	21:58:13	1.894	1894
2017-07-11	19:54:26	1.693	1693					2017-07-12	14:42:01	0.042	42	2017-07-12	21:59:13	1.71	1710
2017-07-11	19:55:26	1.708	1708					2017-07-12	14:43:01	0.041	41	2017-07-12	22:00:13	1.706	1706
2017-07-11	19:56:26	1.787	1787					2017-07-12	14:44:01	0.045	45	2017-07-12	22:01:13	1.775	1775
2017-07-11	19:57:26	1.787	1787					2017-07-12	14:45:01	0.041	41	2017-07-12	22:02:13	1.667	1667
2017-07-11	19:58:26	1.738	1738					2017-07-12	14:46:01	0.041	41	2017-07-12	22:03:13	1.431	1431
2017-07-11	19:59:26	1.389	1389					2017-07-12	14:47:01	0.04	40	2017-07-12	22:04:13	1.61	1610
2017-07-11	20:00:26	1.48	1480					2017-07-12	14:48:01	0.042	42	2017-07-12	22:05:13	1.295	1295
2017-07-11	20:01:26	1.219	1219					2017-07-12	14:49:01	0.041	41	2017-07-12	22:06:13	1.037	1037
2017-07-11	20:02:26	1.136	1136					2017-07-12	14:50:01	0.039	39	2017-07-12	22:07:13	1.115	1115
2017-07-11	20:03:26	1.044	1044					2017-07-12	14:51:01	0.039	39	2017-07-12	22:08:13	1.091	1091
2017-07-11	20:04:26	0.936	936					2017-07-12	14:52:01	0.04	40	2017-07-12	22:09:13	1.085	1085
2017-07-11	20:05:26	1.031	1031					2017-07-12	14:53:01	0.042	42	2017-07-12	22:10:13	1.059	1059
2017-07-11	20:06:26	0.957	957					2017-07-12	14:54:01	0.042	42	2017-07-12	22:11:13	1.095	1095
2017-07-11	20:07:26	0.862	862					2017-07-12	14:55:01	0.041	41	2017-07-12	22:12:13	1.015	1015
2017-07-11	20:08:26	0.98	980					2017-07-12	14:56:01	0.04	40	2017-07-12	22:13:13	0.973	973
2017-07-11	20:09:26	0.869	869					2017-07-12	14:57:01	0.037	37	2017-07-12	22:14:13	0.882	882
2017-07-11	20:10:26	0.899	899					2017-07-12	14:58:01	0.036	36	2017-07-12	22:15:13	0.847	847
2017-07-11	20:11:26	0.583	583					2017-07-12	14:59:01	0.036	36	2017-07-12	22:16:13	0.817	817
2017-07-11	20:12:26	0.419	419					2017-07-12	15:00:01	0.034	34	2017-07-12	22:17:13	0.96	960
2017-07-11	20:13:26	0.67	670					2017-07-12	15:01:01	0.035	35	2017-07-12	22:18:13	0.764	764
2017-07-11	20:14:26	0.618	618					2017-07-12	15:02:01	0.035	35	2017-07-12	22:19:13	0.79	790
2017-07-11	20:15:26	0.588	588					2017-07-12	15:03:01	0.036	36	2017-07-12	22:20:13	0.78	780
2017-07-11	20:16:26	0.62	620					2017-07-12	15:04:01	0.035	35	2017-07-12	22:21:13	0.788	788
2017-07-11	20:17:26	0.555	555					2017-07-12	15:05:01	0.035	35	2017-07-12	22:22:13	0.691	691
2017-07-11	20:18:26	0.253	253					2017-07-12	15:06:01	0.037	37	2017-07-12	22:23:13	0.681	681
2017-07-11	20:19:26	0.233	233					2017-07-12	15:07:01	0.042	42	2017-07-12	22:24:13	0.64	640
2017-07-11	20:20:26	0.382	382					2017-07-12	15:08:01	0.094	94	2017-07-12	22:25:13	0.722	722
2017-07-11	20:21:26	0.284	284					2017-07-12	15:09:01	0.092	92	2017-07-12	22:26:13	0.96	960
2017-07-11	20:22:26	0.319	319					2017-07-12	15:10:01	0.085	85	2017-07-12	22:27:13	0.675	675
2017-07-11	20:23:26	0.406	406					2017-07-12	15:11:01	0.153	153	2017-07-12	22:28:13	0.86	860
2017-07-11	20:24:26	0.321	321					2017-07-12	15:12:01	0.178	178	2017-07-12	22:29:13	0.844	844
2017-07-11	20:25:26	0.352	352					2017-07-12	15:13:01	0.085	85	2017-07-12	22:30:13	0.693	693
2017-07-11	20:26:26	0.319	319					2017-07-12	15:14:01	0.087	87	2017-07-12	22:31:13	0.675	675
2017-07-11	20:27:26	0.327	327					2017-07-12	15:15:01	0.065	65	2017-07-12	22:32:13	0.643	643
2017-07-11	20:28:26	0.339	339					2017-07-12	15:16:01	0.066	66	2017-07-12	22:33:13	0.574	574
2017-07-11	20:29:26	0.312	312					2017-07-12	15:17:01	0.059	59	2017-07-12	22:34:13	0.596	596
2017-07-11	20:30:26	0.239	239					2017-07-12	15:18:01	0.048	48	2017-07-12	22:35:13	0.62	620
2017-07-11	20:31:26	0.248	248					2017-07-12	15:19:01	0.042	42	2017-07-12	22:36:13	0.617	617
2017-07-11	20:32:26	0.284	284					2017-07-12	15:20:01	0.049	49	2017-07-12	22:37:13	0.576	576
2017-07-11	20:33:26	0.258	258					2017-07-12	15:21:01	0.039	39	2017-07-12	22:38:13	0.565	565
2017-07-11	20:34:26	0.25	250					2017-07-12	15:22:01	0.037	37	2017-07-12	22:39:13	0.536	536
2017-07-11	20:35:26	0.245	245					2017-07-12	15:23:01	0.04	40	2017-07-12	22:40:13	0.557	557
2017-07-11	20:36:26	0.242	242					2017-07-12	15:24:01	0.036	36	2017-07-12	22:41:13	0.557	557
2017-07-11	20:37:26	0.227	227					2017-07-12	15:25:01	0.035	35	2017-07-12	22:42:13	0.531	531
2017-07-11	20:38:26	0.215	215					2017-07-12	15:26:01	0.035	35	2017-07-12	22:43:13	0.503	503
2017-07-11	20:39:26	0.222	222					2017-07-12	15:27:01	0.035	35	2017-07-12	22:44:13	0.452	452
2017-07-11	20:40:26	0.219	219					2017-07-12	15:28:01	0.037	37	2017-07-12	22:45:13	0.409	409
2017-07-11	20:41:26	0.219	219					2017-07-12	15:29:01	0.038	38	2017-07-12	22:46:13	0.447	447
2017-07-11	20:42:26	0.2	200					2017-07-12	15:30:01	0.039	39	2017-07-12	22:47:13	0.46	460
2017-07-11	20:43:26	0.195	195					2017-07-12	15:31:01	0.04	40	2017-07-12	22:48:13	0.426	426
2017-07-11	20:44:26	0.182	182					2017-07-12	15:32:01	0.037	37	2017-07-12	22:49:13	0.4	400
2017-07-11	20:45:26	0.167	167					2017-07-12	15:33:01	0.034	34	2017-07-12	22:50:13	0.383	383
2017-07-11	20:46:26	0.168	168					2017-07-12	15:34:01	0.034	34	2017-07-12	22:51:13	0.385	385
2017-07-11	20:47:26	0.16	160					2017-07-12	15:35:01	0.034	34	2017-07-12	22:52:13	0.371	371
2017-07-11	20:48:26	0.158	158					2017-07-12	15:36:01	0.036	36	2017-07-12	22:53:13	0.381	381
2017-07-11	20:49:26	0.166	166					2017-07-12	15:37:01	0.039	39	2017-07-12	22:54:13	0.353	353
2017-07-11	20:50:26	0.156	156					2017-07-12	15:38:01	0.034	34	2017-07-12	22:55:13	0.32	320
2017-07-11	20:51:26	0.126	126					2017-07-12	15:39:01	0.033	33	2017-07-12	22:56:13	0.308	308
2017-07-11	20:52:26	0.134	134					2017-07-12	15:40:01	0.033	33	2017-07-12	22:57:13	0.286	286
2017-07-11	20:53:26	0.127	127					2017-07-12	15:41:01	0.033	33	2017-07-12	22:58:13	0.261	261
2017-07-11	20:54:26	0.123	123					2017-07-12	15:42:01	0.032	32	2017-07-12	22:59:13	0.25	250
2017-07-11	20:55:26	0.131	131					2017-07-12	15:43:01	0.036	36	2017-07-12	23:00:13	0.239	239
2017-07-11	20:56:26	0.108	108					2017-07-12	15:44:01	0.031	31	2017-07-12	23:01:13	0.263	263
								2017-07-12	15:45:01	0.032	32	2017-07-12	23:02:13	0.23	230
								2017-07-12	15:46:01	0.032	32	2017-07-12	23:03:13	0.2	200
								2017-07-12	15:47:01	0.031	31	2017-07-12	23:04:13	0.202	202
								2017-07-12	15:48:01	0.031	31	2017-07-12	23:05:13	0.19	190
								2017-07-12	15:49:01	0.032	32	2017-07-12	23:06:13	0.179	179
								2017-07-12	15:50:01	0.032	32	2017-07-12	23:07:13	0.165	165
								2017-07-12	15:51:01	0.03	30	2017-07-12	23:08:13	0.171	171
								2017-07-12	15:52:01	0.031	31	2017-07-12	23:09:13	0.171	171
								2017-07-12	15:53:01	0.031	31	2017-07-12	23:10:13	0.152	152
								2017-07-12	15:54:01	0.031	31	2017-07-12	23:11:13	0.146	146
								2017-07-12	15:55:01	0.03	30	2017-07-12	23:12:13	0.121	121
								2017-07-12	15:56:01	0.03	30	2017-07-12	23:13:13	0.114	114
								2017-07-12	15:57:01	0.03	30	2017-07-12	23:14:13	0.116	116
								2017-07-12	15:58:01	0.03	30	2017-07-12	23:15:13	0.106	106
								2017-07-12	15:59:01	0.03	30	2017-07-12	23:16:13	0.106	106
								2017-07-12	16:00:01	0.028	28	2017-07-12	23:17:13	0.109	109
								2017-07-12	16:01:01	0.041	41	2017-07-12	23:18:13	0.11	110
								2017-07-12	16:02:01	0.03	30	2017-07-12	23:19:13	0.087	87
								2017-07-12	16:03:01	0.029	29	2017-07-12	23:20:13	0.097	97
								2017-07-12	16:04:01	0.03	30	2017-07-12	23:21:13	0.083	83
								2017-07-12	16:05:01	0.027	27	2017-07-12	23:22:13	0.081	81
								2017-07-12	16:06:01	0.027	27	2017-07-12	23:23:13	0.075	75
								2017-07-12	16:07:01	0.03	30	2017-07-12	23:24:13	0.076	76
								2017-07-12	16:08:01	0.027	27	2017-07-12	23:25:13	0.083	83
								2017-07-12	16:09:01	0.028	28	2017-07-12	23:26:13	0.072	72
								2017-07-12	16:10:01	0.026	26	2017-07-12	23:27:13	0.062	62
								2017-07-12	16:11:01	0.031	31	2017-07-12	23:28:13	0.056	56
								2017-07-12	16:12:01	0.045	45	2017-07-12	23:29:13	0.061	61
								2017-07-12	16:13:01	0.03	30	2017-07-12	23:30:13	0.064	64
								2017-07-12	16:14:01	0.028	28	2017-07-12	23:31:13	0.061	61
								2017-07-12	16:15:01	0.027	27	2017-07-12	23:32:13	0.07	70
								2017-07-12	16:16:01	0.036	36	2017-07-12	23:33:13	0.055	55
								2017-07-12	16:17:01	0.032	32	2017-07-12	23:34:13	0.052	52
								2017-07-12	16:18:01	0.029	29	2017-07-12	23:35:13	0.057	57
								2017-07-12	16:19:01	0.029	29	2017-07-12	23:36:13	0.049	49
								2017-07-12	16:20:01	0.03	30	2017-07-12	23:37:13	0.052	52
								2017-07-12	16:21:01	0.028	28	2017-07-12	23:38:13	0.051	51
								2017-07-12	16:22:01	0.028	28	2017-07-12	23:39:13	0.052	52
								2017-07-12	16:23:01	0.029	29	2017-07-12	23:40:13	0.049	49
								2017-07-12	16:24:01	0.026	26	2017-07-12	23:41:13	0.047	47
								2017-07-12	16:25:01	0.026	26	2017-07-12	23:42:13	0.053	53
								2017-07-12	16:26:01	0.025	25	2017-07-12	23:43:13	0.048	48
								2017-07-12	16:27:01	0.025	25	2017-07-12	23:44:13	0.047	47
								2017-07-12	16:28:01	0.023	23	2017-07-12	23:45:13	0.048	48
								2017-07-12	16:29:01	0.024	24	2017-07-12	23:46:13	0.045	45
								2017-07-12	16:30:01	0.023	23	2017-07-12	23:47:13	0.045	45
								2017-07-12	16:31:01	0.024	24	2017-07-12	23:48:13	0.057	57
								2017-07-12	16:32:01	0.025	25	2017-07-12	23:49:13	0.046	46
								2017-07-12	16:33:01	0.025	25	2017-07-12	23:50:13	0.042	42
								2017-07-12	16:34:01	0.026	26	2017-07-12	23:51:13	0.044	44
								2017-07-12	16:35:01	0.024	24	2017-07-12	23:52:13	0.04	40
												2017-07-12	23:53:13	0.046	46
												2017-07-12	23:54:13	0.044	44
												2017-07-12	23:55:13	0.044	44
												2017-07-12	23:56:13	0.05	50
												2017-07-12	23:57:13	0.038	38
												2017-07-12	23:58:13	0.042	42
												2017-07-12	23:59:13	0.043	43
												2017-07-13	00:00:13	0.04	40
												2017-07-13	00:01:13	0.039	39
												2017-07-13	00:02:13	0.038	38
												2017-07-13	00:03:13	0.038	38
												2017-07-13	00:04:13	0.04	40
												2017-07-13	00:05:13	0.048	48
												2017-07-13	00:06:13	0.04	40
												2017-07-13	00:07:13	0.038	38
												2017-07-13	00:08:13	0.04	40
												2017-07-13	00:09:13	0.039	39
												2017-07-13	00:10:13	0.038	38
												2017-07-13	00:11:13	0.037	37
												2017-07-13	00:12:13	0.036	36
												2017-07-13	00:13:13	0.036	36
												2017-07-13	00:14:13	0.039	39
												2017-07-13	00:15:13	0.035	35
												2017-07-13	00:16:13	0.039	39
												2017-07-13	00:17:13	0.038	38
												2017-07-13	00:18:13	0.038	38
												2017-07-13	00:19:13	0.039	39
												2017-07-13	00:20:13	0.039	39
												2017-07-13	00:21:13	0.036	36
												2017-07-13	00:22:13	0.038	38
												2017-07-13	00:23:13	0.036	36
												2017-07-13	00:24:13	0.037	37
												2017-07-13	00:25:13	0.038	38
												2017-07-13	00:26:13	0.037	37
												2017-07-13	00:27:13	0.035	35
												2017-07-13	00:28:13	0.04	40
												2017-07-13	00:29:13	0.034	34
												2017-07-13	00:30:13	0.04	40
												2017-07-13	00:31:13	0.045	45
												2017-07-13	00:32:13	0.036	36
												2017-07-13	00:33:13	0.035	35
												2017-07-13	00:34:13	0.04	40
												2017-07-13	00:35:13	0.042	42
												2017-07-13	00:36:13	0.033	33
												2017-07-13	00:37:13	0.042	42
												2017-07-13	00:38:13	0.033	33
												2017-07-13	00:39:13	0.082	82
												2017-07-13	00:40:13	0.037	37
												2017-07-13	00:41:13	0.037	37
												2017-07-13	00:42:13	0.035	35
												2017-07-13	00:43:13	0.034	34
												2017-07-13	00:44:13	0.036	36
												2017-07-13	00:45:13	0.038	38
												2017-07-13	00:46:13	0.038	38
												2017-07-13	00:47:13	0.035	35
												2017-07-13	00:48:13	0.041	41
												2017-07-13	00:49:13	0.036	36
												2017-07-13	00:50:13	0.035	35
												2017-07-13	00:51:13	0.036	36
												2017-07-13	00:52:13	0.04	40
												2017-07-13	00:53:13	0.037	37
												2017-07-13	00:54:13	0.037	37
												2017-07-13	00:55:13	0.04	40
												2017-07-13	00:56:13	0.035	35
												2017-07-13	00:57:13	0.037	37
												2017-07-13	00:58:13	0.039	39
												2017-07-13	00:59:13	0.038	38
												2017-07-13	01:00:13	0.036	36
												2017-07-13	01:01:13	0.035	35
												2017-07-13	01:02:13	0.037	37
												2017-07-13	01:03:13	0.037	37
												2017-07-13	01:04:13	0.037	37
												2017-07-13	01:05:13	0.037	37
												2017-07-13	01:06:13	0.034	34
												2017-07-13	01:07:13	0.038	38
												2017-07-13	01:08:13	0.037	37
												2017-07-13	01:09:13	0.04	40
												2017-07-13	01:10:13	0.039	39
												2017-07-13	01:11:13	0.036	36
												2017-07-13	01:12:13	0.034	34
												2017-07-13	01:13:13	0.037	37
												2017-07-13	01:14:13	0.041	41
												2017-07-13	01:15:13	0.036	36
												2017-07-13	01:16:13	0.036	36
												2017-07-13	01:17:13	0.044	44
												2017-07-13	01:18:13	0.041	41
												2017-07-13	01:19:13	0.04	40
												2017-07-13	01:20:13	0.037	37
												2017-07-13	01:21:13	0.04	40
												2017-07-13	01:22:13	0.04	40
												2017-07-13	01:23:13	0.043	43
												2017-07-13	01:24:13	0.042	42
												2017-07-13	01:25:13	0.038	38
												2017-07-13	01:26:13	0.048	48
												2017-07-13	01:27:13	0.042	42
												2017-07-13	01:28:13	0.038	38
												2017-07-13	01:29:13	0.039	39
												2017-07-13	01:30:13	0.037	37
												2017-07-13	01:31:13	0.04	40
												2017-07-13	01:32:13	0.047	47
												2017-07-13	01:33:13	0.037	37
												2017-07-13	01:34:13	0.039	39
												2017-07-13	01:35:13	0.042	42
												2017-07-13	01:36:13	0.039	39
												2017-07-13	01:37:13	0.039	39
												2017-07-13	01:38:13	0.042	42
												2017-07-13	01:39:13	0.04	40
												2017-07-13	01:40:13	0.039	39
												2017-07-13	01:41:13	0.04	40
												2017-07-13	01:42:13	0.044	44
												2017-07-13	01:43:13	0.042	42
												2017-07-13	01:44:13	0.042	42
												2017-07-13	01:45:13	0.041	41
												2017-07-13	01:46:13	0.045	45
												2017-07-13	01:47:13	0.049	49
												2017-07-13	01:48:13	0.046	46
												2017-07-13	01:49:13	0.042	42
												2017-07-13	01:50:13	0.042	42
												2017-07-13	01:51:13	0.045	45
												2017-07-13	01:52:13	0.044	44
												2017-07-13	01:53:13	0.047	47
												2017-07-13	01:54:13	0.042	42
												2017-07-13	01:55:13	0.044	44
												2017-07-13	01:56:13	0.043	43
												2017-07-13	01:57:13	0.042	42
												2017-07-13	01:58:13	0.045	45
												2017-07-13	01:59:13	0.041	41
												2017-07-13	02:00:13	0.058	58
												2017-07-13	02:01:13	0.042	42
												2017-07-13	02:02:13	0.052	52
												2017-07-13	02:03:13	0.047	47
												2017-07-13	02:04:13	0.047	47
												2017-07-13	02:05:13	0.042	42
												2017-07-13	02:06:13	0.043	43
												2017-07-13	02:07:13	0.042	42
												2017-07-13	02:08:13	0.038	38
												2017-07-13	02:09:13	0.052	52
												2017-07-13	02:10:13	0.037	37
												2017-07-13	02:11:13	0.043	43
												2017-07-13	02:12:13	0.035	35
												2017-07-13	02:13:13	0.036	36
												2017-07-13	02:14:13	0.037	37
												2017-07-13	02:15:13	0.04	40
												2017-07-13	02:16:13	0.038	38
												2017-07-13	02:17:13	0.034	34
												2017-07-13	02:18:13	0.032	32

## Sheet: DustTrak3601
TEST 2								TEST 3								TEST 4								TEST 5
Date	Time	PM1	PM2.5	PM2.5	RESP	PM10	TOTAL	Date	Time	PM1	PM2.5	PM2.5	RESP	PM10	TOTAL	Date	Time	PM1	PM2.5	PM2.5	RESP	PM10	TOTAL	Date	Time	PM1	PM2.5	PM2.5	RESP	PM10	TOTAL
dd/MM/yyyy	hh:mm:ss	mg/m^3	mg/m^3	ug.m-3	mg/m^3	mg/m^3	mg/m^3	dd/MM/yyyy	hh:mm:ss	mg/m^3	mg/m^3	ug.m-3	mg/m^3	mg/m^3	mg/m^3	dd/MM/yyyy	hh:mm:ss	mg/m^3	mg/m^3	ug.m-3	mg/m^3	mg/m^3	mg/m^3	dd/MM/yyyy	hh:mm:ss	mg/m^3	mg/m^3	ug.m-3	mg/m^3	mg/m^3	mg/m^3
2017-07-11	17:07:43	0.408	0.689	689	0.814	0.84	0.842	2017-07-12	06:50:56	0.156	0.249	249	0.293	0.343	0.363	2017-07-12	11:55:07	0.04	0.056	56	0.061	0.064	0.064	2017-07-12	19:12:27	0.022	0.023	23	0.024	0.025	0.027
2017-07-11	17:08:43	0.063	0.116	116	0.131	0.134	0.136	2017-07-12	06:51:56	0.109	0.166	166	0.193	0.221	0.233	2017-07-12	11:56:07	0.032	0.051	51	0.057	0.06	0.062	2017-07-12	19:13:27	0.022	0.025	25	0.026	0.026	0.026
2017-07-11	17:09:43	0.029	0.053	53	0.059	0.061	0.062	2017-07-12	06:52:56	0.234	0.273	273	0.29	0.307	0.312	2017-07-12	11:57:07	0.04	0.059	59	0.064	0.066	0.066	2017-07-12	19:14:27	0.022	0.024	24	0.024	0.024	0.024
2017-07-11	17:10:43	0.025	0.041	41	0.046	0.047	0.047	2017-07-12	06:53:56	0.294	0.321	321	0.332	0.342	0.346	2017-07-12	11:58:07	0.134	0.185	185	0.194	0.197	0.198	2017-07-12	19:15:27	0.023	0.025	25	0.026	0.026	0.026
2017-07-11	17:11:43	0.025	0.043	43	0.048	0.049	0.049	2017-07-12	06:54:56	0.733	0.776	776	0.791	0.803	0.81	2017-07-12	11:59:07	0.23	0.317	317	0.329	0.334	0.335	2017-07-12	19:16:27	0.024	0.028	28	0.028	0.029	0.029
2017-07-11	17:12:43	0.034	0.054	54	0.06	0.063	0.063	2017-07-12	06:55:56	1.43	1.49	1490	1.5	1.51	1.51	2017-07-12	12:00:07	0.341	0.486	486	0.502	0.508	0.509	2017-07-12	19:17:27	0.029	0.036	36	0.037	0.037	0.037
2017-07-11	17:13:43	0.022	0.037	37	0.041	0.042	0.042	2017-07-12	06:56:56	2.39	2.48	2480	2.49	2.49	2.49	2017-07-12	12:01:07	0.607	0.883	883	0.901	0.908	0.914	2017-07-12	19:18:27	0.033	0.038	38	0.039	0.039	0.039
2017-07-11	17:14:43	0.021	0.036	36	0.04	0.04	0.04	2017-07-12	06:57:56	3.44	3.56	3560	3.57	3.58	3.58	2017-07-12	12:02:07	2.27	2.8	2800	2.83	2.83	2.83	2017-07-12	19:19:27	0.045	0.052	52	0.053	0.054	0.054
2017-07-11	17:15:43	0.02	0.035	35	0.038	0.039	0.039	2017-07-12	06:58:56	6.77	6.81	6810	6.82	6.83	6.83	2017-07-12	12:03:07	9.62	10.3	10300	10.4	10.4	10.4	2017-07-12	19:20:27	0.057	0.069	69	0.07	0.071	0.071
2017-07-11	17:16:43	0.019	0.032	32	0.036	0.036	0.036	2017-07-12	06:59:56	6.6	6.64	6640	6.64	6.65	6.65	2017-07-12	12:04:07	18.5	19.5	19500	19.6	19.6	19.6	2017-07-12	19:21:27	0.173	0.188	188	0.189	0.19	0.19
2017-07-11	17:17:43	0.019	0.031	31	0.035	0.036	0.036	2017-07-12	07:00:56	7.02	7.04	7040	7.05	7.05	7.05	2017-07-12	12:05:07	21.8	22.9	22900	23	23	23	2017-07-12	19:22:27	1.3	1.41	1410	1.42	1.42	1.42
2017-07-11	17:18:43	0.017	0.028	28	0.031	0.032	0.032	2017-07-12	07:01:56	7.69	7.7	7700	7.7	7.71	7.71	2017-07-12	12:06:07	33.5	34.9	34900	35.1	35.1	35.1	2017-07-12	19:23:27	2.11	2.27	2270	2.27	2.27	2.27
2017-07-11	17:19:43	0.018	0.029	29	0.032	0.033	0.033	2017-07-12	07:02:56	7.6	7.61	7610	7.61	7.62	7.62	2017-07-12	12:07:07	48.6	50.3	50300	50.6	50.6	50.6	2017-07-12	19:24:27	3.67	3.87	3870	3.87	3.87	3.87
2017-07-11	17:20:43	0.02	0.032	32	0.036	0.037	0.037	2017-07-12	07:03:56	7.11	7.12	7120	7.12	7.12	7.12	2017-07-12	12:08:07	63.5	65.5	65500	65.9	65.9	65.9	2017-07-12	19:25:27	2.94	3.18	3180	3.18	3.19	3.19
2017-07-11	17:21:43	0.023	0.04	40	0.044	0.045	0.045	2017-07-12	07:04:56	7.06	7.07	7070	7.07	7.08	7.08	2017-07-12	12:09:07	70.1	72.3	72300	72.7	72.7	72.7	2017-07-12	19:26:27	3.62	3.83	3830	3.83	3.83	3.83
2017-07-11	17:22:43	0.038	0.066	66	0.074	0.076	0.077	2017-07-12	07:05:56	6.88	6.89	6890	6.89	6.9	6.9	2017-07-12	12:10:07	80.4	82.8	82800	83.4	83.4	83.4	2017-07-12	19:27:27	4	4.22	4220	4.22	4.22	4.22
2017-07-11	17:23:43	0.03	0.055	55	0.061	0.063	0.063	2017-07-12	07:06:56	7.09	7.09	7090	7.1	7.1	7.1	2017-07-12	12:11:07	98.3	101	101000	102	102	102	2017-07-12	19:28:27	4.19	4.37	4370	4.37	4.38	4.38
2017-07-11	17:24:43	0.029	0.051	51	0.057	0.058	0.058	2017-07-12	07:07:56	7.36	7.37	7370	7.37	7.38	7.38	2017-07-12	12:12:07	113	115	115000	117	117	117	2017-07-12	19:29:27	3.99	4.16	4160	4.17	4.17	4.17
2017-07-11	17:25:43	0.03	0.052	52	0.058	0.06	0.061	2017-07-12	07:08:56	7.82	7.83	7830	7.83	7.84	7.84	2017-07-12	12:13:07	129	132	132000	133	133	133	2017-07-12	19:30:27	5.65	5.7	5700	5.7	5.7	5.7
2017-07-11	17:26:43	0.071	0.129	129	0.146	0.149	0.15	2017-07-12	07:09:56	11.2	11.2	11200	11.2	11.2	11.2	2017-07-12	12:14:07	144	145	145000	146	146	146	2017-07-12	19:31:27	7.13	7.15	7150	7.15	7.15	7.15
2017-07-11	17:27:43	0.04	0.072	72	0.082	0.084	0.084	2017-07-12	07:10:56	12.1	12.2	12200	12.2	12.2	12.2	2017-07-12	12:15:07	145	146	146000	147	147	147	2017-07-12	19:32:27	9.83	9.84	9840	9.84	9.85	9.85
2017-07-11	17:28:43	0.062	0.093	93	0.101	0.103	0.103	2017-07-12	07:11:56	13.2	13.2	13200	13.2	13.2	13.2	2017-07-12	12:16:07	147	149	149000	149	149	149	2017-07-12	19:33:27	14.8	14.8	14800	14.8	14.8	14.8
2017-07-11	17:29:43	0.341	0.377	377	0.386	0.388	0.388	2017-07-12	07:12:56	15.1	15.1	15100	15.1	15.1	15.1	2017-07-12	12:17:07	148	149	149000	150	150	150	2017-07-12	19:34:27	22.7	22.7	22700	22.7	22.7	22.7
2017-07-11	17:30:43	2.32	2.4	2400	2.41	2.42	2.42	2017-07-12	07:13:56	15.2	15.2	15200	15.2	15.2	15.2	2017-07-12	12:18:07	141	144	144000	146	146	146	2017-07-12	19:35:27	29	29.1	29100	29.2	29.2	29.2
2017-07-11	17:31:43	7.58	7.71	7710	7.72	7.72	7.72	2017-07-12	07:14:56	18.5	18.5	18500	18.5	18.5	18.5	2017-07-12	12:19:07	142	144	144000	146	146	146	2017-07-12	19:36:27	31.6	31.9	31900	31.9	31.9	31.9
2017-07-11	17:32:43	41.9	42.7	42700	42.7	42.7	42.7	2017-07-12	07:15:56	20	20.1	20100	20.1	20.1	20.1	2017-07-12	12:20:07	142	144	144000	145	145	145	2017-07-12	19:37:27	32.9	33.1	33100	33.1	33.1	33.1
2017-07-11	17:33:43	65.9	67.2	67200	67.3	67.3	67.3	2017-07-12	07:16:56	21.2	21.2	21200	21.2	21.2	21.2	2017-07-12	12:21:07	145	147	147000	148	148	148	2017-07-12	19:38:27	36.6	36.9	36900	36.9	36.9	36.9
2017-07-11	17:34:43	81.4	82.9	82900	83	83	83	2017-07-12	07:17:56	22.1	22.2	22200	22.2	22.2	22.2	2017-07-12	12:22:07	148	149	149000	149	149	149	2017-07-12	19:39:27	35.4	35.7	35700	35.7	35.7	35.7
2017-07-11	17:35:43	115	116	116000	117	117	117	2017-07-12	07:18:56	23.8	23.9	23900	23.9	23.9	23.9	2017-07-12	12:23:07	149	149	149000	150	150	150	2017-07-12	19:40:27	33.1	33.4	33400	33.4	33.4	33.4
2017-07-11	17:36:43	144	145	145000	145	145	145	2017-07-12	07:19:56	20.7	20.8	20800	20.8	20.8	20.8	2017-07-12	12:24:07	143	146	146000	146	146	146	2017-07-12	19:41:27	32.4	32.6	32600	32.6	32.6	32.6
2017-07-11	17:37:43	150	150	150000	150	150	150	2017-07-12	07:20:56	22	22.1	22100	22.1	22.1	22.1	2017-07-12	12:25:07	130	133	133000	134	134	134	2017-07-12	19:42:27	30.6	30.8	30800	30.8	30.8	30.8
2017-07-11	17:38:43	150	150	150000	150	150	150	2017-07-12	07:21:56	22.7	22.8	22800	22.8	22.8	22.8	2017-07-12	12:26:07	113	115	115000	116	116	116	2017-07-12	19:43:27	29.5	29.7	29700	29.7	29.7	29.7
2017-07-11	17:39:43	150	150	150000	150	150	150	2017-07-12	07:22:56	24.6	24.7	24700	24.7	24.7	24.7	2017-07-12	12:27:07	96.2	98.3	98300	98.6	98.6	98.6	2017-07-12	19:44:27	27.2	27.4	27400	27.4	27.4	27.4
2017-07-11	17:40:43	150	150	150000	150	150	150	2017-07-12	07:23:56	24.3	24.4	24400	24.4	24.4	24.4	2017-07-12	12:28:07	82.6	84.4	84400	84.5	84.5	84.5	2017-07-12	19:45:27	26.1	26.3	26300	26.3	26.3	26.3
2017-07-11	17:41:43	150	150	150000	150	150	150	2017-07-12	07:24:56	24.5	24.6	24600	24.6	24.6	24.6	2017-07-12	12:29:07	72.1	73.5	73500	73.6	73.6	73.6	2017-07-12	19:46:27	24.1	24.2	24200	24.2	24.2	24.2
2017-07-11	17:42:43	150	150	150000	150	150	150	2017-07-12	07:25:56	22.2	22.3	22300	22.3	22.3	22.3	2017-07-12	12:30:07	62.2	63.3	63300	63.3	63.3	63.3	2017-07-12	19:47:27	23.1	23.1	23100	23.1	23.1	23.1
2017-07-11	17:43:43	150	150	150000	150	150	150	2017-07-12	07:26:56	22	22.1	22100	22.1	22.1	22.1	2017-07-12	12:31:07	55.4	56.3	56300	56.3	56.3	56.3	2017-07-12	19:48:27	19.1	19.2	19200	19.2	19.2	19.2
2017-07-11	17:44:43	150	150	150000	150	150	150	2017-07-12	07:27:56	22.3	22.4	22400	22.4	22.4	22.4	2017-07-12	12:32:07	50	50.7	50700	50.7	50.8	50.8	2017-07-12	19:49:27	20.5	20.5	20500	20.5	20.5	20.5
2017-07-11	17:45:43	150	150	150000	150	150	150	2017-07-12	07:28:56	20.9	20.9	20900	20.9	20.9	20.9	2017-07-12	12:33:07	45.1	45.6	45600	45.6	45.6	45.6	2017-07-12	19:50:27	20.1	20.1	20100	20.1	20.1	20.1
2017-07-11	17:46:43	150	150	150000	150	150	150	2017-07-12	07:29:56	21	21.1	21100	21.1	21.1	21.1	2017-07-12	12:34:07	41.6	42	42000	42.1	42.1	42.1	2017-07-12	19:51:27	17.6	17.6	17600	17.6	17.6	17.6
2017-07-11	17:47:43	150	150	150000	150	150	150	2017-07-12	07:30:56	21	21.1	21100	21.1	21.1	21.1	2017-07-12	12:35:07	38.7	39.1	39100	39.1	39.1	39.1	2017-07-12	19:52:27	16.4	16.4	16400	16.4	16.4	16.4
2017-07-11	17:48:43	150	150	150000	150	150	150	2017-07-12	07:31:56	20.7	20.8	20800	20.8	20.8	20.8	2017-07-12	12:36:07	35.9	36.2	36200	36.3	36.3	36.3	2017-07-12	19:53:27	14.6	14.6	14600	14.6	14.6	14.6
2017-07-11	17:49:43	150	150	150000	150	150	150	2017-07-12	07:32:56	21	21.1	21100	21.1	21.1	21.1	2017-07-12	12:37:07	34.4	34.7	34700	34.7	34.7	34.7	2017-07-12	19:54:27	13.1	13.1	13100	13.1	13.2	13.2
2017-07-11	17:50:43	150	150	150000	150	150	150	2017-07-12	07:33:56	19.3	19.4	19400	19.4	19.4	19.4	2017-07-12	12:38:07	32.6	32.9	32900	32.9	32.9	32.9	2017-07-12	19:55:27	11.5	11.5	11500	11.5	11.5	11.5
2017-07-11	17:51:43	150	150	150000	150	150	150	2017-07-12	07:34:56	21.1	21.2	21200	21.2	21.2	21.2	2017-07-12	12:39:07	30.8	31	31000	31	31	31	2017-07-12	19:56:27	11.4	11.4	11400	11.4	11.4	11.4
2017-07-11	17:52:43	150	150	150000	150	150	150	2017-07-12	07:35:56	20.9	21	21000	21	21	21	2017-07-12	12:40:07	31.4	31.6	31600	31.6	31.6	31.6	2017-07-12	19:57:27	10.3	10.3	10300	10.3	10.3	10.3
2017-07-11	17:53:43	150	150	150000	150	150	150	2017-07-12	07:36:56	20.2	20.3	20300	20.3	20.3	20.3	2017-07-12	12:41:07	32.5	32.7	32700	32.7	32.7	32.7	2017-07-12	19:58:27	9.7	9.71	9710	9.71	9.71	9.71
2017-07-11	17:54:43	150	150	150000	150	150	150	2017-07-12	07:37:56	19.3	19.3	19300	19.3	19.3	19.3	2017-07-12	12:42:07	33.7	33.9	33900	33.9	33.9	33.9	2017-07-12	19:59:27	9.12	9.12	9120	9.12	9.12	9.12
2017-07-11	17:55:43	150	150	150000	150	150	150	2017-07-12	07:38:56	25.1	25.3	25300	25.3	25.3	25.3	2017-07-12	12:43:07	34.6	34.8	34800	34.8	34.8	34.8	2017-07-12	20:00:27	8.26	8.26	8260	8.26	8.26	8.26
2017-07-11	17:56:43	150	150	150000	150	150	150	2017-07-12	07:39:56	19.7	19.8	19800	19.8	19.8	19.8	2017-07-12	12:44:07	35	35.2	35200	35.2	35.2	35.2	2017-07-12	20:01:27	8.03	8.04	8040	8.04	8.04	8.04
2017-07-11	17:57:43	150	150	150000	150	150	150	2017-07-12	07:40:56	18.1	18.2	18200	18.2	18.2	18.2	2017-07-12	12:45:07	35.2	35.4	35400	35.4	35.4	35.4	2017-07-12	20:02:27	7.52	7.52	7520	7.52	7.52	7.52
2017-07-11	17:58:43	150	150	150000	150	150	150	2017-07-12	07:41:56	20.8	21	21000	21	21	21	2017-07-12	12:46:07	32.8	33	33000	33.1	33.2	33.2	2017-07-12	20:03:27	7.13	7.14	7140	7.14	7.14	7.14
2017-07-11	17:59:43	150	150	150000	150	150	150	2017-07-12	07:42:56	17.7	17.8	17800	17.8	17.8	17.8	2017-07-12	12:47:07	35.8	36.2	36200	36.4	36.8	36.9	2017-07-12	20:04:27	6.92	6.93	6930	6.93	6.93	6.93
2017-07-11	18:00:43	150	150	150000	150	150	150	2017-07-12	07:43:56	18.5	18.5	18500	18.5	18.5	18.5	2017-07-12	12:48:07	44.9	45.6	45600	46	46.9	47.1	2017-07-12	20:05:27	6.25	6.25	6250	6.25	6.25	6.25
2017-07-11	18:01:43	150	150	150000	150	150	150	2017-07-12	07:44:56	19.6	19.7	19700	19.7	19.7	19.7	2017-07-12	12:49:07	61.3	62.4	62400	63.3	65.2	65.6	2017-07-12	20:06:27	6.06	6.06	6060	6.06	6.06	6.06
2017-07-11	18:02:43	150	150	150000	150	150	150	2017-07-12	07:45:56	20.2	20.3	20300	20.3	20.3	20.3	2017-07-12	12:50:07	84	85.6	85600	87.1	90.5	91	2017-07-12	20:07:27	5.8	5.8	5800	5.8	5.8	5.8
2017-07-11	18:03:43	150	150	150000	150	150	150	2017-07-12	07:46:56	19.6	19.7	19700	19.7	19.7	19.7	2017-07-12	12:51:07	99.8	101	101000	104	108	109	2017-07-12	20:08:27	5.48	5.48	5480	5.48	5.48	5.48
2017-07-11	18:04:43	150	150	150000	150	150	150	2017-07-12	07:47:56	18.8	18.9	18900	18.9	18.9	18.9	2017-07-12	12:52:07	102	103	103000	106	110	111	2017-07-12	20:09:27	5.38	5.38	5380	5.38	5.38	5.38
2017-07-11	18:05:43	150	150	150000	150	150	150	2017-07-12	07:48:56	18.5	18.6	18600	18.6	18.6	18.6	2017-07-12	12:53:07	103	105	105000	107	112	112	2017-07-12	20:10:27	5.55	5.55	5550	5.55	5.55	5.55
2017-07-11	18:06:43	150	150	150000	150	150	150	2017-07-12	07:49:56	17.7	17.8	17800	17.8	17.8	17.8	2017-07-12	12:54:07	99	101	101000	103	108	108	2017-07-12	20:11:27	5.47	5.47	5470	5.47	5.47	5.47
2017-07-11	18:07:43	145	150	150000	150	150	150	2017-07-12	07:50:56	15.4	17.1	17100	17.1	17.1	17.1	2017-07-12	12:55:07	101	103	103000	106	111	112	2017-07-12	20:12:27	5.84	5.84	5840	5.84	5.84	5.84
2017-07-11	18:08:43	150	150	150000	150	150	150	2017-07-12	07:51:56	18	18.1	18100	18.1	18.1	18.1	2017-07-12	12:56:07	96	98.1	98100	101	106	107	2017-07-12	20:13:27	5.82	5.82	5820	5.82	5.82	5.82
2017-07-11	18:09:43	150	150	150000	150	150	150	2017-07-12	07:52:56	17.9	18	18000	18	18	18	2017-07-12	12:57:07	91.5	93.6	93600	96.3	102	102	2017-07-12	20:14:27	6.32	6.32	6320	6.32	6.32	6.32
2017-07-11	18:10:43	150	150	150000	150	150	150	2017-07-12	07:53:56	19.6	19.7	19700	19.7	19.7	19.7	2017-07-12	12:58:07	96.2	98.2	98200	101	105	106	2017-07-12	20:15:27	6.77	6.77	6770	6.77	6.77	6.77
2017-07-11	18:11:43	150	150	150000	150	150	150	2017-07-12	07:54:56	21.1	21.2	21200	21.2	21.2	21.2	2017-07-12	12:59:07	95.4	97.2	97200	99.5	103	104	2017-07-12	20:16:27	6.84	6.84	6840	6.84	6.84	6.84
2017-07-11	18:12:43	150	150	150000	150	150	150	2017-07-12	07:55:56	20.4	20.6	20600	20.6	20.6	20.6	2017-07-12	13:00:07	99.4	101	101000	104	107	108	2017-07-12	20:17:27	7.07	7.07	7070	7.07	7.08	7.08
2017-07-11	18:13:43	150	150	150000	150	150	150	2017-07-12	07:56:56	22.7	22.9	22900	22.9	22.9	22.9	2017-07-12	13:01:07	102	104	104000	106	109	110	2017-07-12	20:18:27	7.61	7.61	7610	7.61	7.61	7.61
2017-07-11	18:14:43	150	150	150000	150	150	150	2017-07-12	07:57:56	23.3	23.6	23600	23.6	23.6	23.6	2017-07-12	13:02:07	93.6	95.4	95400	97.4	101	101	2017-07-12	20:19:27	7.25	7.25	7250	7.25	7.25	7.25
2017-07-11	18:15:43	150	150	150000	150	150	150	2017-07-12	07:58:56	21	21.2	21200	21.2	21.2	21.2	2017-07-12	13:03:07	90.8	92.6	92600	94.4	97.2	97.5	2017-07-12	20:20:27	7.44	7.44	7440	7.44	7.44	7.44
2017-07-11	18:16:43	150	150	150000	150	150	150	2017-07-12	07:59:56	20.6	20.8	20800	20.8	20.8	20.8	2017-07-12	13:04:07	80.8	82.7	82700	84.4	87	87.4	2017-07-12	20:21:27	7.16	7.16	7160	7.16	7.16	7.16
2017-07-11	18:17:43	150	150	150000	150	150	150	2017-07-12	08:00:56	19.7	19.8	19800	19.8	19.8	19.8	2017-07-12	13:05:07	72.4	74.2	74200	75.9	78.2	78.6	2017-07-12	20:22:27	7.34	7.35	7350	7.35	7.35	7.35
2017-07-11	18:18:43	150	150	150000	150	150	150	2017-07-12	08:01:56	19.9	20	20000	20	20	20	2017-07-12	13:06:07	77.7	79.4	79400	80.8	82.7	83	2017-07-12	20:23:27	7.25	7.25	7250	7.26	7.26	7.26
2017-07-11	18:19:43	149	150	150000	150	150	150	2017-07-12	08:02:56	19.1	19.3	19300	19.3	19.3	19.3	2017-07-12	13:07:07	63.6	65.4	65400	66.8	68.8	69.1	2017-07-12	20:24:27	7.03	7.04	7040	7.04	7.04	7.04
2017-07-11	18:20:43	143	145	145000	150	150	150	2017-07-12	08:03:56	18.4	18.5	18500	18.5	18.5	18.5	2017-07-12	13:08:07	66.3	67.9	67900	69.2	70.9	71.2	2017-07-12	20:25:27	6.99	6.99	6990	6.99	6.99	7
2017-07-11	18:21:43	131	135	135000	142	143	143	2017-07-12	08:04:56	19	19.2	19200	19.2	19.2	19.2	2017-07-12	13:09:07	72.4	73.9	73900	74.9	76.3	76.6	2017-07-12	20:26:27	6.92	6.92	6920	6.92	6.92	6.92
2017-07-11	18:22:43	125	128	128000	135	135	135	2017-07-12	08:05:56	20.4	20.5	20500	20.5	20.5	20.5	2017-07-12	13:10:07	73.6	75	75000	75.9	77.1	77.4	2017-07-12	20:27:27	6.85	6.86	6860	6.86	6.86	6.86
2017-07-11	18:23:43	118	121	121000	127	128	128	2017-07-12	08:06:56	20.8	21	21000	21	21	21	2017-07-12	13:11:07	74.2	75.5	75500	76.4	77.5	77.8	2017-07-12	20:28:27	6.52	6.52	6520	6.52	6.52	6.52
2017-07-11	18:24:43	110	113	113000	119	120	120	2017-07-12	08:07:56	20	20.2	20200	20.2	20.2	20.2	2017-07-12	13:12:07	75	76.4	76400	77.3	78.4	78.7	2017-07-12	20:29:27	6.45	6.45	6450	6.45	6.45	6.45
2017-07-11	18:25:43	100	104	104000	109	109	109	2017-07-12	08:08:56	17.1	17.3	17300	17.3	17.3	17.3	2017-07-12	13:13:07	67.5	68.8	68800	69.6	70.6	70.9	2017-07-12	20:30:27	6.25	6.25	6250	6.25	6.25	6.25
2017-07-11	18:26:43	93.1	96.6	96600	101	101	101	2017-07-12	08:09:56	19.4	19.6	19600	19.6	19.6	19.6	2017-07-12	13:14:07	74.4	75.7	75700	76.5	77.4	77.7	2017-07-12	20:31:27	5.99	5.99	5990	5.99	5.99	5.99
2017-07-11	18:27:43	86.4	89.9	89900	93.9	94.1	94.1	2017-07-12	08:10:56	20.8	21	21000	21	21	21	2017-07-12	13:15:07	74.3	75.5	75500	76.2	77.1	77.5	2017-07-12	20:32:27	6.03	6.03	6030	6.03	6.03	6.03
2017-07-11	18:28:43	80.9	84.4	84400	88	88.1	88.1	2017-07-12	08:11:56	18.7	18.9	18900	18.9	18.9	18.9	2017-07-12	13:16:07	72.7	73.9	73900	74.6	75.5	75.8	2017-07-12	20:33:27	5.49	5.49	5490	5.49	5.49	5.49
2017-07-11	18:29:43	74.9	78.4	78400	81.4	81.5	81.5	2017-07-12	08:12:56	19.7	19.8	19800	19.8	19.8	19.8	2017-07-12	13:17:07	67.6	68.7	68700	69.3	70.1	70.4	2017-07-12	20:34:27	5.19	5.19	5190	5.19	5.19	5.19
2017-07-11	18:30:43	70.2	73.6	73600	76.3	76.4	76.4	2017-07-12	08:13:56	21.1	21.3	21300	21.3	21.3	21.3	2017-07-12	13:18:07	64.3	65.4	65400	65.9	66.6	66.8	2017-07-12	20:35:27	5.03	5.04	5040	5.04	5.04	5.04
2017-07-11	18:31:43	66.3	69.6	69600	72	72	72	2017-07-12	08:14:56	16.3	16.3	16300	16.4	16.4	16.4	2017-07-12	13:19:07	65	66	66000	66.6	67.2	67.5	2017-07-12	20:36:27	4.99	4.99	4990	4.99	4.99	4.99
2017-07-11	18:32:43	62.6	65.9	65900	68	68	68	2017-07-12	08:15:56	21.7	21.9	21900	21.9	21.9	21.9	2017-07-12	13:20:07	63.9	64.9	64900	65.4	66.1	66.3	2017-07-12	20:37:27	4.66	4.66	4660	4.66	4.66	4.66
2017-07-11	18:33:43	60.8	64	64000	66	66	66	2017-07-12	08:16:56	21.5	21.7	21700	21.7	21.7	21.7	2017-07-12	13:21:07	62.4	63.4	63400	63.9	64.5	64.7	2017-07-12	20:38:27	4.76	4.76	4760	4.76	4.76	4.76
2017-07-11	18:34:43	56.9	60.1	60100	61.7	61.8	61.8	2017-07-12	08:17:56	20	20.1	20100	20.1	20.1	20.1	2017-07-12	13:22:07	59.3	60.3	60300	60.7	61.4	61.5	2017-07-12	20:39:27	4.74	4.74	4740	4.74	4.74	4.74
2017-07-11	18:35:43	54.9	58	58000	59.5	59.5	59.5	2017-07-12	08:18:56	17	17.1	17100	17.1	17.1	17.1	2017-07-12	13:23:07	56	56.9	56900	57.4	57.9	58.1	2017-07-12	20:40:27	4.54	4.54	4540	4.54	4.54	4.54
2017-07-11	18:36:43	49.3	52.3	52300	53.4	53.4	53.4	2017-07-12	08:19:56	18.8	19	19000	19	19	19	2017-07-12	13:24:07	50.8	51.6	51600	52	52.5	52.6	2017-07-12	20:41:27	4.28	4.29	4290	4.29	4.29	4.29
2017-07-11	18:37:43	46.5	49.3	49300	50.3	50.3	50.3	2017-07-12	08:20:56	21.1	21.2	21200	21.2	21.2	21.2	2017-07-12	13:25:07	47.4	48.1	48100	48.4	48.9	49.1	2017-07-12	20:42:27	4.2	4.2	4200	4.2	4.2	4.2
2017-07-11	18:38:43	45.3	48.1	48100	49	49	49	2017-07-12	08:21:56	18.6	18.7	18700	18.7	18.7	18.7	2017-07-12	13:26:07	43.6	44.2	44200	44.5	44.9	45.1	2017-07-12	20:43:27	4.25	4.25	4250	4.25	4.25	4.25
2017-07-11	18:39:43	42	44.6	44600	45.3	45.3	45.3	2017-07-12	08:22:56	18.2	18.3	18300	18.3	18.4	18.4	2017-07-12	13:27:07	39.9	40.5	40500	40.7	41	41.2	2017-07-12	20:44:27	4.16	4.16	4160	4.16	4.16	4.16
2017-07-11	18:40:43	38.6	41.1	41100	41.6	41.6	41.6	2017-07-12	08:23:56	17.7	17.8	17800	17.8	17.8	17.8	2017-07-12	13:28:07	36.5	37	37000	37.3	37.5	37.7	2017-07-12	20:45:27	4.2	4.21	4210	4.21	4.21	4.21
2017-07-11	18:41:43	36.4	38.8	38800	39.2	39.2	39.2	2017-07-12	08:24:56	16.6	16.7	16700	16.7	16.7	16.7	2017-07-12	13:29:07	33.2	33.6	33600	33.8	34.1	34.2	2017-07-12	20:46:27	4.04	4.05	4050	4.05	4.05	4.05
2017-07-11	18:42:43	35	37.3	37300	37.6	37.6	37.6	2017-07-12	08:25:56	16.6	16.7	16700	16.7	16.7	16.7	2017-07-12	13:30:07	33.7	34.2	34200	34.4	34.7	34.7	2017-07-12	20:47:27	3.94	3.96	3960	3.96	3.96	3.96
2017-07-11	18:43:43	33.7	35.9	35900	36.2	36.3	36.3	2017-07-12	08:26:56	15.7	15.8	15800	15.8	15.8	15.8	2017-07-12	13:31:07	34.6	35	35000	35.2	35.4	35.5	2017-07-12	20:48:27	3.99	4.01	4010	4.01	4.01	4.01
2017-07-11	18:44:43	32.1	34.2	34200	34.5	34.5	34.5	2017-07-12	08:27:56	15.4	15.5	15500	15.5	15.5	15.5	2017-07-12	13:32:07	35.3	35.7	35700	35.9	36.1	36.2	2017-07-12	20:49:27	3.66	3.68	3680	3.68	3.68	3.68
2017-07-11	18:45:43	31	33	33000	33.2	33.2	33.2	2017-07-12	08:28:56	15.1	15.2	15200	15.2	15.2	15.2	2017-07-12	13:33:07	33.9	34.3	34300	34.4	34.7	34.7	2017-07-12	20:50:27	3.64	3.65	3650	3.65	3.65	3.65
2017-07-11	18:46:43	29.1	31	31000	31.2	31.2	31.2	2017-07-12	08:29:56	14.1	14.2	14200	14.2	14.2	14.2	2017-07-12	13:34:07	32.3	32.7	32700	32.8	33	33.1	2017-07-12	20:51:27	3.38	3.39	3390	3.4	3.4	3.4
2017-07-11	18:47:43	27.4	29.1	29100	29.3	29.3	29.3	2017-07-12	08:30:56	14.5	14.5	14500	14.5	14.5	14.5	2017-07-12	13:35:07	31.2	31.5	31500	31.7	31.9	31.9	2017-07-12	20:52:27	3.21	3.23	3230	3.23	3.23	3.23
2017-07-11	18:48:43	26.1	27.8	27800	28	28	28	2017-07-12	08:31:56	14	14	14000	14	14	14	2017-07-12	13:36:07	28.2	28.5	28500	28.6	28.8	28.8	2017-07-12	20:53:27	3.16	3.18	3180	3.18	3.18	3.18
2017-07-11	18:49:43	24.5	26.1	26100	26.2	26.2	26.2	2017-07-12	08:32:56	14	14.1	14100	14.1	14.1	14.1	2017-07-12	13:37:07	24	24.2	24200	24.3	24.5	24.6	2017-07-12	20:54:27	3.01	3.03	3030	3.03	3.03	3.03
2017-07-11	18:50:43	23.6	25.1	25100	25.2	25.2	25.2	2017-07-12	08:33:56	13.4	13.5	13500	13.5	13.5	13.5	2017-07-12	13:38:07	29.6	29.9	29900	30	30.2	30.3	2017-07-12	20:55:27	2.81	2.83	2830	2.83	2.83	2.83
2017-07-11	18:51:43	22.4	23.8	23800	23.9	23.9	23.9	2017-07-12	08:34:56	13.4	13.5	13500	13.5	13.5	13.5	2017-07-12	13:39:07	28.3	28.6	28600	28.7	28.9	28.9	2017-07-12	20:56:27	2.81	2.83	2830	2.83	2.83	2.83
2017-07-11	18:52:43	21.8	23.2	23200	23.2	23.2	23.2	2017-07-12	08:35:56	12.9	13	13000	13	13	13	2017-07-12	13:40:07	26.7	27	27000	27	27.2	27.2	2017-07-12	20:57:27	2.7	2.72	2720	2.72	2.72	2.72
2017-07-11	18:53:43	20.9	22.1	22100	22.2	22.2	22.2	2017-07-12	08:36:56	12.6	12.7	12700	12.7	12.7	12.7	2017-07-12	13:41:07	21.5	21.7	21700	21.8	21.9	22	2017-07-12	20:58:27	2.71	2.72	2720	2.73	2.73	2.73
2017-07-11	18:54:43	20	21.2	21200	21.2	21.2	21.2	2017-07-12	08:37:56	12.9	13	13000	13	13	13	2017-07-12	13:42:07	18.1	18.3	18300	18.4	18.5	18.5	2017-07-12	20:59:27	2.61	2.63	2630	2.63	2.63	2.63
2017-07-11	18:55:43	19.3	20.4	20400	20.5	20.5	20.5	2017-07-12	08:38:56	12.1	12.1	12100	12.1	12.1	12.1	2017-07-12	13:43:07	16	16.2	16200	16.2	16.3	16.3	2017-07-12	21:00:27	2.58	2.6	2600	2.6	2.6	2.6
2017-07-11	18:56:43	18.3	19.4	19400	19.4	19.4	19.4	2017-07-12	08:39:56	12.4	12.5	12500	12.5	12.5	12.5	2017-07-12	13:44:07	14.4	14.5	14500	14.6	14.6	14.7	2017-07-12	21:01:27	2.51	2.53	2530	2.53	2.53	2.53
2017-07-11	18:57:43	17	18	18000	18	18	18	2017-07-12	08:40:56	11.9	11.9	11900	11.9	11.9	11.9	2017-07-12	13:45:07	12.8	12.9	12900	13	13	13	2017-07-12	21:02:27	2.5	2.52	2520	2.52	2.52	2.52
2017-07-11	18:58:43	16.1	17	17000	17	17	17	2017-07-12	08:41:56	11.9	11.9	11900	11.9	11.9	11.9	2017-07-12	13:46:07	11.2	11.3	11300	11.3	11.4	11.4	2017-07-12	21:03:27	2.43	2.45	2450	2.45	2.45	2.45
2017-07-11	18:59:43	15.3	16.1	16100	16.1	16.1	16.1	2017-07-12	08:42:56	11.1	11.1	11100	11.1	11.1	11.1	2017-07-12	13:47:07	10.6	10.7	10700	10.7	10.8	10.8	2017-07-12	21:04:27	2.45	2.47	2470	2.47	2.47	2.47
2017-07-11	19:00:43	14.7	15.5	15500	15.5	15.5	15.5	2017-07-12	08:43:56	10.5	10.5	10500	10.5	10.5	10.5	2017-07-12	13:48:07	9.55	9.62	9620	9.66	9.71	9.72	2017-07-12	21:05:27	2.41	2.43	2430	2.43	2.43	2.43
2017-07-11	19:01:43	14.1	14.8	14800	14.8	14.8	14.8	2017-07-12	08:44:56	10.3	10.3	10300	10.3	10.3	10.3	2017-07-12	13:49:07	8.46	8.52	8520	8.55	8.59	8.6	2017-07-12	21:06:27	2.27	2.29	2290	2.29	2.29	2.29
2017-07-11	19:02:43	13.9	14.6	14600	14.6	14.6	14.6	2017-07-12	08:45:56	10.3	10.3	10300	10.3	10.3	10.3	2017-07-12	13:50:07	7.78	7.84	7840	7.86	7.91	7.91	2017-07-12	21:07:27	2.28	2.3	2300	2.3	2.3	2.3
2017-07-11	19:03:43	12.9	13.5	13500	13.5	13.5	13.5	2017-07-12	08:46:56	9.52	9.54	9540	9.55	9.55	9.55	2017-07-12	13:51:07	7.26	7.31	7310	7.33	7.37	7.38	2017-07-12	21:08:27	2.29	2.31	2310	2.31	2.31	2.31
2017-07-11	19:04:43	12	12.6	12600	12.6	12.6	12.6	2017-07-12	08:47:56	9.02	9.04	9040	9.04	9.05	9.05	2017-07-12	13:52:07	6.65	6.69	6690	6.72	6.75	6.76	2017-07-12	21:09:27	2.27	2.29	2290	2.29	2.29	2.29
2017-07-11	19:05:43	11.4	12	12000	12	12	12	2017-07-12	08:48:56	8.29	8.31	8310	8.31	8.32	8.32	2017-07-12	13:53:07	5.95	5.99	5990	6.01	6.04	6.05	2017-07-12	21:10:27	2.16	2.18	2180	2.18	2.18	2.18
2017-07-11	19:06:43	11.2	11.7	11700	11.7	11.7	11.7	2017-07-12	08:49:56	8.19	8.21	8210	8.22	8.22	8.22	2017-07-12	13:54:07	4.9	4.97	4970	4.99	5.01	5.02	2017-07-12	21:11:27	2.2	2.22	2220	2.22	2.22	2.22
2017-07-11	19:07:43	10.7	11.2	11200	11.2	11.2	11.2	2017-07-12	08:50:56	5.42	8.07	8070	8.07	8.07	8.07	2017-07-12	13:55:07	1.29	3.98	3980	4	4.02	4.02	2017-07-12	21:12:27	2.11	2.13	2130	2.13	2.13	2.13
2017-07-11	19:08:43	10.3	10.7	10700	10.7	10.7	10.7	2017-07-12	08:51:56	6.8	6.86	6860	6.87	6.87	6.87	2017-07-12	13:56:07	3.47	3.61	3610	3.62	3.64	3.65	2017-07-12	21:13:27	2.2	2.22	2220	2.22	2.22	2.22
2017-07-11	19:09:43	9.66	10.1	10100	10.1	10.1	10.1	2017-07-12	08:52:56	6.79	6.85	6850	6.85	6.85	6.85	2017-07-12	13:57:07	2.7	2.82	2820	2.83	2.84	2.84	2017-07-12	21:14:27	2.31	2.34	2340	2.34	2.34	2.34
2017-07-11	19:10:43	9.42	9.81	9810	9.81	9.81	9.81	2017-07-12	08:53:56	6.51	6.59	6590	6.59	6.59	6.59	2017-07-12	13:58:07	2.28	2.38	2380	2.39	2.4	2.4	2017-07-12	21:15:27	2.36	2.39	2390	2.39	2.39	2.39
2017-07-11	19:11:43	8.74	9.09	9090	9.09	9.09	9.09	2017-07-12	08:54:56	6.14	6.27	6270	6.27	6.28	6.28	2017-07-12	13:59:07	1.96	2.04	2040	2.05	2.05	2.06	2017-07-12	21:16:27	2.56	2.6	2600	2.6	2.6	2.6
2017-07-11	19:12:43	8.74	9.09	9090	9.09	9.09	9.09	2017-07-12	08:55:56	5.81	5.97	5970	5.97	5.97	5.97	2017-07-12	14:00:07	1.52	1.58	1580	1.59	1.59	1.6	2017-07-12	21:17:27	2.57	2.61	2610	2.61	2.61	2.61
2017-07-11	19:13:43	8.22	8.54	8540	8.54	8.54	8.54	2017-07-12	08:56:56	5.26	5.46	5460	5.46	5.46	5.47	2017-07-12	14:01:07	1.37	1.41	1410	1.42	1.42	1.42	2017-07-12	21:18:27	2.46	2.49	2490	2.49	2.49	2.49
2017-07-11	19:14:43	7.61	7.89	7890	7.89	7.89	7.89	2017-07-12	08:57:56	4.98	5.2	5200	5.2	5.2	5.2	2017-07-12	14:02:07	1.04	1.07	1070	1.07	1.08	1.08	2017-07-12	21:19:27	2.78	2.83	2830	2.83	2.83	2.83
2017-07-11	19:15:43	7.39	7.66	7660	7.66	7.66	7.66	2017-07-12	08:58:56	4.15	4.36	4360	4.36	4.36	4.36	2017-07-12	14:03:07	0.884	0.908	908	0.911	0.916	0.918	2017-07-12	21:20:27	3.33	3.4	3400	3.4	3.4	3.4
2017-07-11	19:16:43	7.28	7.54	7540	7.54	7.54	7.54	2017-07-12	08:59:56	3.6	3.78	3780	3.78	3.78	3.78	2017-07-12	14:04:07	0.753	0.772	772	0.775	0.779	0.78	2017-07-12	21:21:27	3.4	3.47	3470	3.47	3.47	3.47
2017-07-11	19:17:43	6.48	6.74	6740	6.74	6.74	6.74	2017-07-12	09:00:56	3.21	3.36	3360	3.36	3.36	3.36	2017-07-12	14:05:07	0.585	0.599	599	0.601	0.602	0.603	2017-07-12	21:22:27	3.51	3.58	3580	3.58	3.58	3.58
2017-07-11	19:18:43	6.39	6.65	6650	6.65	6.65	6.65	2017-07-12	09:01:56	3.41	3.58	3580	3.58	3.58	3.58	2017-07-12	14:06:07	0.517	0.529	529	0.531	0.533	0.535	2017-07-12	21:23:27	4.34	4.4	4400	4.4	4.4	4.4
2017-07-11	19:19:43	5.62	5.91	5910	5.91	5.91	5.91	2017-07-12	09:02:56	3.25	3.39	3390	3.39	3.39	3.4	2017-07-12	14:07:07	0.461	0.472	472	0.474	0.476	0.479	2017-07-12	21:24:27	5.05	5.09	5090	5.09	5.09	5.09
2017-07-11	19:20:43	5.57	5.87	5870	5.87	5.87	5.87	2017-07-12	09:03:56	2.6	2.7	2700	2.7	2.7	2.7	2017-07-12	14:08:07	0.395	0.404	404	0.405	0.407	0.407	2017-07-12	21:25:27	5.51	5.55	5550	5.55	5.55	5.55
2017-07-11	19:21:43	5.24	5.56	5560	5.56	5.56	5.57	2017-07-12	09:04:56	2.83	2.94	2940	2.94	2.94	2.94	2017-07-12	14:09:07	0.325	0.332	332	0.333	0.334	0.334	2017-07-12	21:26:27	5.88	5.91	5910	5.91	5.91	5.91
2017-07-11	19:22:43	4.97	5.32	5320	5.32	5.32	5.32	2017-07-12	09:05:56	2.28	2.47	2470	2.48	2.48	2.48	2017-07-12	14:10:07	0.243	0.248	248	0.249	0.249	0.249	2017-07-12	21:27:27	4.29	4.38	4380	4.39	4.39	4.39
2017-07-11	19:23:43	4.87	5.22	5220	5.22	5.22	5.22	2017-07-12	09:06:56	2	2.25	2250	2.26	2.26	2.26	2017-07-12	14:11:07	0.25	0.255	255	0.256	0.258	0.258	2017-07-12	21:28:27	3.9	4.03	4030	4.03	4.03	4.03
2017-07-11	19:24:43	4.72	5.09	5090	5.1	5.1	5.1	2017-07-12	09:07:56	1.97	2.03	2030	2.03	2.04	2.04	2017-07-12	14:12:07	0.215	0.22	220	0.221	0.221	0.221	2017-07-12	21:29:27	6.01	6.07	6070	6.07	6.07	6.07
2017-07-11	19:25:43	4.64	5.02	5020	5.02	5.02	5.02	2017-07-12	09:08:56	1.93	1.99	1990	1.99	1.99	1.99	2017-07-12	14:13:07	0.174	0.178	178	0.179	0.179	0.179	2017-07-12	21:30:27	6.95	6.99	6990	6.99	6.99	6.99
2017-07-11	19:26:43	4.22	4.65	4650	4.65	4.66	4.66	2017-07-12	09:09:56	1.55	1.6	1600	1.6	1.6	1.6	2017-07-12	14:14:07	0.142	0.145	145	0.145	0.146	0.146	2017-07-12	21:31:27	7.4	7.44	7440	7.44	7.44	7.44
2017-07-11	19:27:43	4.06	4.51	4510	4.51	4.51	4.51	2017-07-12	09:10:56	1.71	1.78	1780	1.78	1.78	1.78	2017-07-12	14:15:07	0.115	0.117	117	0.118	0.118	0.118	2017-07-12	21:32:27	6.83	6.88	6880	6.88	6.88	6.88
2017-07-11	19:28:43	3.96	4.43	4430	4.43	4.43	4.43	2017-07-12	09:11:56	1.17	1.23	1230	1.23	1.23	1.23	2017-07-12	14:16:07	0.109	0.111	111	0.111	0.112	0.112	2017-07-12	21:33:27	9.34	9.41	9410	9.41	9.41	9.41
2017-07-11	19:29:43	3.74	4.23	4230	4.23	4.23	4.23	2017-07-12	09:12:56	1.02	1.08	1080	1.08	1.08	1.08	2017-07-12	14:17:07	0.091	0.093	93	0.093	0.093	0.093	2017-07-12	21:34:27	9.05	9.11	9110	9.11	9.11	9.11
2017-07-11	19:30:43	3.45	3.97	3970	3.97	3.97	3.97	2017-07-12	09:13:56	0.9	0.957	957	0.959	0.96	0.96	2017-07-12	14:18:07	0.073	0.074	74	0.075	0.075	0.075	2017-07-12	21:35:27	8.99	9.06	9060	9.06	9.06	9.06
2017-07-11	19:31:43	3.25	3.79	3790	3.79	3.79	3.79	2017-07-12	09:14:56	0.949	1	1000	1.01	1.01	1.01	2017-07-12	14:19:07	0.069	0.07	70	0.07	0.07	0.07	2017-07-12	21:36:27	9.02	9.09	9090	9.09	9.09	9.09
2017-07-11	19:32:43	3	3.56	3560	3.56	3.56	3.56	2017-07-12	09:15:56	0.845	0.899	899	0.901	0.901	0.901	2017-07-12	14:20:07	0.057	0.058	58	0.059	0.059	0.059	2017-07-12	21:37:27	8.11	8.18	8180	8.18	8.18	8.18
2017-07-11	19:33:43	2.76	3.33	3330	3.34	3.34	3.34	2017-07-12	09:16:56	0.765	0.816	816	0.818	0.818	0.819	2017-07-12	14:21:07	0.051	0.052	52	0.053	0.053	0.053	2017-07-12	21:38:27	8.69	8.76	8760	8.76	8.76	8.76
2017-07-11	19:34:43	2.74	3.31	3310	3.31	3.31	3.31	2017-07-12	09:17:56	0.739	0.787	787	0.789	0.79	0.79	2017-07-12	14:22:07	0.047	0.048	48	0.049	0.049	0.049	2017-07-12	21:39:27	7.62	7.68	7680	7.68	7.68	7.68
2017-07-11	19:35:43	2.56	3.14	3140	3.14	3.14	3.14	2017-07-12	09:18:56	0.724	0.769	769	0.77	0.771	0.771	2017-07-12	14:23:07	0.047	0.048	48	0.048	0.048	0.048	2017-07-12	21:40:27	6.75	6.82	6820	6.82	6.82	6.82
2017-07-11	19:36:43	2.55	3.12	3120	3.12	3.12	3.12	2017-07-12	09:19:56	0.642	0.684	684	0.686	0.686	0.686	2017-07-12	14:24:07	0.04	0.041	41	0.041	0.041	0.041	2017-07-12	21:41:27	5.23	5.34	5340	5.34	5.34	5.34
2017-07-11	19:37:43	2.53	3.1	3100	3.1	3.11	3.11	2017-07-12	09:20:56	0.588	0.629	629	0.63	0.63	0.63	2017-07-12	14:25:07	0.039	0.04	40	0.04	0.04	0.04	2017-07-12	21:42:27	6.82	6.88	6880	6.88	6.88	6.88
2017-07-11	19:38:43	2.37	2.94	2940	2.94	2.94	2.94	2017-07-12	09:21:56	0.524	0.562	562	0.563	0.564	0.564	2017-07-12	14:26:07	0.033	0.034	34	0.034	0.034	0.034	2017-07-12	21:43:27	6.29	6.35	6350	6.35	6.35	6.35
2017-07-11	19:39:43	2.34	2.91	2910	2.91	2.91	2.91	2017-07-12	09:22:56	0.564	0.6	600	0.601	0.601	0.602	2017-07-12	14:27:07	0.037	0.039	39	0.039	0.039	0.039	2017-07-12	21:44:27	4.47	4.6	4600	4.6	4.6	4.6
2017-07-11	19:40:43	2.32	2.88	2880	2.89	2.89	2.89	2017-07-12	09:23:56	0.495	0.529	529	0.53	0.53	0.53	2017-07-12	14:28:07	0.032	0.033	33	0.033	0.033	0.033	2017-07-12	21:45:27	3.89	4.05	4050	4.05	4.05	4.05
2017-07-11	19:41:43	2.19	2.74	2740	2.74	2.74	2.74	2017-07-12	09:24:56	0.459	0.49	490	0.491	0.491	0.491	2017-07-12	14:29:07	0.028	0.029	29	0.029	0.029	0.029	2017-07-12	21:46:27	4.93	5.05	5050	5.05	5.05	5.05
2017-07-11	19:42:43	2.12	2.67	2670	2.67	2.67	2.67	2017-07-12	09:25:56	0.436	0.466	466	0.467	0.467	0.467	2017-07-12	14:30:07	0.029	0.034	34	0.034	0.035	0.035	2017-07-12	21:47:27	4.05	4.2	4200	4.2	4.2	4.2
2017-07-11	19:43:43	2.04	2.58	2580	2.58	2.58	2.58	2017-07-12	09:26:56	0.422	0.471	471	0.479	0.482	0.484	2017-07-12	14:31:07	0.027	0.028	28	0.029	0.029	0.029	2017-07-12	21:48:27	3.78	3.92	3920	3.92	3.92	3.92
2017-07-11	19:44:43	1.91	2.44	2440	2.44	2.44	2.44									2017-07-12	14:32:07	0.026	0.028	28	0.028	0.028	0.028	2017-07-12	21:49:27	3.45	3.61	3610	3.61	3.61	3.61
2017-07-11	19:45:43	1.88	2.39	2390	2.39	2.39	2.39									2017-07-12	14:33:07	0.025	0.027	27	0.027	0.027	0.027	2017-07-12	21:50:27	3.43	3.59	3590	3.59	3.59	3.59
2017-07-11	19:46:43	1.86	2.37	2370	2.37	2.37	2.37									2017-07-12	14:34:07	0.027	0.029	29	0.029	0.029	0.029	2017-07-12	21:51:27	2.41	2.56	2560	2.56	2.56	2.56
2017-07-11	19:47:43	1.77	2.27	2270	2.27	2.27	2.27									2017-07-12	14:35:07	0.027	0.029	29	0.029	0.03	0.03	2017-07-12	21:52:27	3.08	3.24	3240	3.24	3.25	3.25
2017-07-11	19:48:43	1.72	2.2	2200	2.2	2.2	2.2									2017-07-12	14:36:07	0.025	0.028	28	0.028	0.028	0.028	2017-07-12	21:53:27	2.29	2.43	2430	2.43	2.43	2.43
2017-07-11	19:49:43	1.68	2.16	2160	2.16	2.16	2.16									2017-07-12	14:37:07	0.024	0.027	27	0.028	0.028	0.028	2017-07-12	21:54:27	3.76	3.91	3910	3.92	3.92	3.92
2017-07-11	19:50:43	1.61	2.07	2070	2.07	2.07	2.07									2017-07-12	14:38:07	0.024	0.027	27	0.027	0.028	0.028	2017-07-12	21:55:27	3.53	3.71	3710	3.71	3.71	3.71
2017-07-11	19:51:43	1.58	2.02	2020	2.02	2.02	2.02									2017-07-12	14:39:07	0.023	0.026	26	0.026	0.026	0.026	2017-07-12	21:56:27	2.59	2.75	2750	2.75	2.75	2.75
2017-07-11	19:52:43	1.54	1.98	1980	1.98	1.98	1.98									2017-07-12	14:40:07	0.023	0.025	25	0.025	0.026	0.026	2017-07-12	21:57:27	2.34	2.47	2470	2.47	2.47	2.47
2017-07-11	19:53:43	1.5	1.93	1930	1.93	1.93	1.93									2017-07-12	14:41:07	0.022	0.024	24	0.024	0.024	0.024	2017-07-12	21:58:27	3.02	3.18	3180	3.18	3.18	3.18
2017-07-11	19:54:43	1.45	1.86	1860	1.86	1.86	1.86									2017-07-12	14:42:07	0.022	0.023	23	0.024	0.024	0.024	2017-07-12	21:59:27	2.45	2.6	2600	2.6	2.6	2.6
2017-07-11	19:55:43	1.4	1.79	1790	1.79	1.79	1.79									2017-07-12	14:43:07	0.022	0.023	23	0.024	0.024	0.024	2017-07-12	22:00:27	2.16	2.29	2290	2.29	2.29	2.29
2017-07-11	19:56:43	1.34	1.71	1710	1.71	1.71	1.71									2017-07-12	14:44:07	0.021	0.022	22	0.023	0.023	0.023	2017-07-12	22:01:27	2.21	2.34	2340	2.34	2.34	2.34
2017-07-11	19:57:43	1.32	1.68	1680	1.68	1.68	1.68									2017-07-12	14:45:07	0.021	0.022	22	0.023	0.023	0.023	2017-07-12	22:02:27	1.44	1.52	1520	1.52	1.52	1.52
2017-07-11	19:58:43	1.31	1.67	1670	1.67	1.67	1.67									2017-07-12	14:46:07	0.021	0.022	22	0.022	0.022	0.022	2017-07-12	22:03:27	2.08	2.19	2190	2.2	2.2	2.2
2017-07-11	19:59:43	1.28	1.63	1630	1.63	1.63	1.63									2017-07-12	14:47:07	0.02	0.021	21	0.021	0.021	0.021	2017-07-12	22:04:27	1.33	1.4	1400	1.4	1.4	1.4
2017-07-11	20:00:43	1.26	1.6	1600	1.6	1.6	1.6									2017-07-12	14:48:07	0.021	0.022	22	0.023	0.023	0.023	2017-07-12	22:05:27	0.942	0.988	988	0.99	0.991	0.991
2017-07-11	20:01:43	1.22	1.54	1540	1.54	1.54	1.54									2017-07-12	14:49:07	0.021	0.022	22	0.022	0.022	0.022	2017-07-12	22:06:27	1.12	1.17	1170	1.17	1.17	1.17
2017-07-11	20:02:43	1.2	1.51	1510	1.51	1.51	1.51									2017-07-12	14:50:07	0.021	0.022	22	0.022	0.022	0.022	2017-07-12	22:07:27	1.18	1.24	1240	1.24	1.24	1.24
2017-07-11	20:03:43	1.14	1.43	1430	1.43	1.43	1.43									2017-07-12	14:51:07	0.021	0.022	22	0.022	0.022	0.022	2017-07-12	22:08:27	1.15	1.21	1210	1.21	1.21	1.21
2017-07-11	20:04:43	1.08	1.35	1350	1.35	1.35	1.35									2017-07-12	14:52:07	0.02	0.021	21	0.021	0.021	0.021	2017-07-12	22:09:27	1.27	1.34	1340	1.34	1.34	1.34
2017-07-11	20:05:43	1.08	1.35	1350	1.35	1.35	1.35									2017-07-12	14:53:07	0.022	0.023	23	0.023	0.023	0.023	2017-07-12	22:10:27	1.39	1.46	1460	1.47	1.47	1.47
2017-07-11	20:06:43	1.05	1.32	1320	1.32	1.32	1.32									2017-07-12	14:54:07	0.022	0.023	23	0.023	0.023	0.023	2017-07-12	22:11:27	1.38	1.45	1450	1.45	1.45	1.45
2017-07-11	20:07:43	1	1.27	1270	1.27	1.27	1.27									2017-07-12	14:55:07	0.02	0.02	20	0.02	0.02	0.02	2017-07-12	22:12:27	1.05	1.1	1100	1.11	1.11	1.11
2017-07-11	20:08:43	0.989	1.23	1230	1.23	1.23	1.23									2017-07-12	14:56:07	0.02	0.021	21	0.021	0.021	0.021	2017-07-12	22:13:27	1.01	1.05	1050	1.06	1.06	1.06
2017-07-11	20:09:43	0.967	1.2	1200	1.2	1.2	1.2									2017-07-12	14:57:07	0.02	0.02	20	0.02	0.02	0.02	2017-07-12	22:14:27	0.877	0.918	918	0.92	0.92	0.92
2017-07-11	20:10:43	0.939	1.16	1160	1.16	1.16	1.16									2017-07-12	14:58:07	0.02	0.021	21	0.021	0.021	0.021	2017-07-12	22:15:27	0.959	1.01	1010	1.01	1.01	1.01
2017-07-11	20:11:43	0.907	1.13	1130	1.14	1.15	1.15									2017-07-12	14:59:07	0.02	0.021	21	0.021	0.021	0.021	2017-07-12	22:16:27	0.95	0.996	996	0.998	0.998	0.998
2017-07-11	20:12:43	0.823	1.01	1010	1.01	1.01	1.01									2017-07-12	15:00:07	0.019	0.02	20	0.02	0.02	0.02	2017-07-12	22:17:27	0.685	0.717	717	0.718	0.719	0.719
2017-07-11	20:13:43	0.815	0.99	990	0.992	0.993	0.994									2017-07-12	15:01:07	0.019	0.019	19	0.019	0.019	0.019	2017-07-12	22:18:27	0.803	0.842	842	0.843	0.844	0.844
2017-07-11	20:14:43	0.804	0.978	978	0.98	0.98	0.98									2017-07-12	15:02:07	0.019	0.02	20	0.02	0.02	0.02	2017-07-12	22:19:27	0.694	0.726	726	0.727	0.728	0.728
2017-07-11	20:15:43	0.758	0.918	918	0.92	0.921	0.922									2017-07-12	15:03:07	0.019	0.019	19	0.019	0.019	0.019	2017-07-12	22:20:27	0.497	0.521	521	0.522	0.523	0.523
2017-07-11	20:16:43	0.716	0.862	862	0.865	0.865	0.866									2017-07-12	15:04:07	0.019	0.019	19	0.019	0.019	0.019	2017-07-12	22:21:27	0.519	0.543	543	0.544	0.545	0.545
2017-07-11	20:17:43	0.692	0.833	833	0.835	0.836	0.837									2017-07-12	15:05:07	0.021	0.021	21	0.021	0.021	0.021	2017-07-12	22:22:27	0.495	0.518	518	0.52	0.52	0.52
2017-07-11	20:18:43	0.623	0.746	746	0.749	0.75	0.751									2017-07-12	15:06:07	0.019	0.02	20	0.02	0.02	0.02	2017-07-12	22:23:27	0.509	0.532	532	0.534	0.534	0.534
2017-07-11	20:19:43	0.458	0.537	537	0.541	0.544	0.544									2017-07-12	15:07:07	0.019	0.02	20	0.02	0.02	0.02	2017-07-12	22:24:27	0.504	0.528	528	0.529	0.53	0.53
2017-07-11	20:20:43	0.591	0.701	701	0.704	0.706	0.706									2017-07-12	15:08:07	0.025	0.03	30	0.03	0.03	0.03	2017-07-12	22:25:27	0.59	0.618	618	0.619	0.619	0.619
2017-07-11	20:21:43	0.556	0.656	656	0.66	0.661	0.662									2017-07-12	15:09:07	0.023	0.026	26	0.026	0.027	0.027	2017-07-12	22:26:27	0.443	0.463	463	0.464	0.465	0.465
2017-07-11	20:22:43	0.539	0.635	635	0.638	0.64	0.641									2017-07-12	15:10:07	0.029	0.035	35	0.036	0.037	0.037	2017-07-12	22:27:27	0.418	0.438	438	0.439	0.44	0.44
2017-07-11	20:23:43	0.516	0.605	605	0.609	0.61	0.611									2017-07-12	15:11:07	0.187	0.197	197	0.198	0.201	0.204	2017-07-12	22:28:27	0.459	0.48	480	0.481	0.482	0.482
2017-07-11	20:24:43	0.439	0.512	512	0.516	0.517	0.518									2017-07-12	15:12:07	0.06	0.094	94	0.098	0.099	0.099	2017-07-12	22:29:27	0.459	0.481	481	0.482	0.482	0.482
2017-07-11	20:25:43	0.431	0.5	500	0.503	0.505	0.505									2017-07-12	15:13:07	0.034	0.045	45	0.046	0.046	0.046	2017-07-13	06:21:36	0	0	0	0	0	0
2017-07-11	20:26:43	0.417	0.482	482	0.486	0.488	0.488									2017-07-12	15:14:07	0.032	0.043	43	0.044	0.044	0.044	2017-07-13	06:22:27	0.035	0.042	42	0.044	0.045	0.045
2017-07-11	20:27:43	0.382	0.44	440	0.443	0.445	0.445									2017-07-12	15:15:07	0.033	0.045	45	0.046	0.047	0.047	2017-07-13	06:23:27	0.03	0.033	33	0.034	0.034	0.034
2017-07-11	20:28:43	0.357	0.409	409	0.412	0.415	0.415									2017-07-12	15:16:07	0.033	0.045	45	0.046	0.046	0.046	2017-07-13	06:24:27	0.03	0.032	32	0.033	0.033	0.033
2017-07-11	20:29:43	0.368	0.423	423	0.426	0.428	0.428									2017-07-12	15:17:07	0.031	0.042	42	0.043	0.043	0.043	2017-07-13	06:25:27	0.03	0.033	33	0.034	0.034	0.034
2017-07-11	20:30:43	0.373	0.427	427	0.43	0.432	0.433									2017-07-12	15:18:07	0.03	0.039	39	0.04	0.041	0.041	2017-07-13	06:26:27	0.03	0.031	31	0.031	0.032	0.032
2017-07-11	20:31:43	0.357	0.41	410	0.413	0.415	0.415									2017-07-12	15:19:07	0.03	0.038	38	0.039	0.039	0.039	2017-07-13	06:27:27	0.029	0.03	30	0.03	0.03	0.03
2017-07-11	20:32:43	0.322	0.367	367	0.37	0.373	0.373									2017-07-12	15:20:07	0.028	0.034	34	0.035	0.035	0.035	2017-07-13	06:28:27	0.029	0.03	30	0.03	0.031	0.031
2017-07-11	20:33:43	0.332	0.378	378	0.381	0.383	0.383									2017-07-12	15:21:07	0.026	0.032	32	0.033	0.033	0.033	2017-07-13	06:29:27	0.03	0.031	31	0.031	0.032	0.032
2017-07-11	20:34:43	0.303	0.344	344	0.348	0.35	0.35									2017-07-12	15:22:07	0.025	0.03	30	0.031	0.031	0.031	2017-07-13	06:30:27	0.03	0.031	31	0.032	0.032	0.032
2017-07-11	20:35:43	0.309	0.351	351	0.353	0.355	0.355									2017-07-12	15:23:07	0.024	0.029	29	0.029	0.029	0.029
2017-07-11	20:36:43	0.301	0.341	341	0.344	0.345	0.345									2017-07-12	15:24:07	0.023	0.026	26	0.027	0.027	0.027
2017-07-11	20:37:43	0.298	0.336	336	0.339	0.34	0.341									2017-07-12	15:25:07	0.022	0.025	25	0.025	0.025	0.025
2017-07-11	20:38:43	0.278	0.313	313	0.316	0.317	0.317									2017-07-12	15:26:07	0.022	0.025	25	0.025	0.025	0.025
2017-07-11	20:39:43	0.267	0.3	300	0.302	0.304	0.304									2017-07-12	15:27:07	0.022	0.024	24	0.024	0.024	0.024
2017-07-11	20:40:43	0.255	0.287	287	0.289	0.29	0.291									2017-07-12	15:28:07	0.021	0.023	23	0.023	0.023	0.023
2017-07-11	20:41:43	0.249	0.279	279	0.281	0.282	0.283									2017-07-12	15:29:07	0.022	0.023	23	0.023	0.023	0.023
2017-07-11	20:42:43	0.258	0.289	289	0.291	0.292	0.292									2017-07-12	15:30:07	0.022	0.025	25	0.025	0.025	0.025
2017-07-11	20:43:43	0.24	0.268	268	0.27	0.271	0.271									2017-07-12	15:31:07	0.022	0.023	23	0.024	0.024	0.024
2017-07-11	20:44:43	0.227	0.253	253	0.255	0.256	0.257									2017-07-12	15:32:07	0.022	0.023	23	0.024	0.024	0.024
2017-07-11	20:45:43	0.218	0.243	243	0.245	0.246	0.246									2017-07-12	15:33:07	0.022	0.024	24	0.024	0.024	0.024
2017-07-11	20:46:43	0.211	0.234	234	0.236	0.237	0.237									2017-07-12	15:34:07	0.022	0.024	24	0.024	0.024	0.024
2017-07-11	20:47:43	0.207	0.23	230	0.231	0.232	0.232									2017-07-12	15:35:07	0.022	0.023	23	0.024	0.024	0.024
2017-07-11	20:48:43	0.196	0.216	216	0.218	0.219	0.219									2017-07-12	15:36:07	0.022	0.023	23	0.023	0.023	0.023
2017-07-11	20:49:43	0.19	0.21	210	0.212	0.213	0.213									2017-07-12	15:37:07	0.021	0.023	23	0.023	0.023	0.023
2017-07-11	20:50:43	0.187	0.207	207	0.209	0.209	0.21									2017-07-12	15:38:07	0.021	0.022	22	0.022	0.022	0.022
2017-07-11	20:51:43	0.181	0.2	200	0.201	0.202	0.202									2017-07-12	15:39:07	0.022	0.023	23	0.023	0.023	0.023
2017-07-11	20:52:43	0.18	0.198	198	0.2	0.201	0.201									2017-07-12	15:40:07	0.022	0.023	23	0.023	0.023	0.023
2017-07-11	20:53:43	0.168	0.185	185	0.186	0.187	0.187									2017-07-12	15:41:07	0.021	0.022	22	0.022	0.023	0.023
2017-07-11	20:54:43	0.161	0.177	177	0.178	0.18	0.18									2017-07-12	15:42:07	0.021	0.022	22	0.022	0.022	0.022
2017-07-11	20:55:43	0.161	0.177	177	0.178	0.179	0.179									2017-07-12	15:43:07	0.021	0.022	22	0.022	0.022	0.022
2017-07-11	20:56:43	0.154	0.169	169	0.17	0.171	0.171									2017-07-12	15:44:07	0.021	0.022	22	0.022	0.022	0.022
																2017-07-12	15:45:07	0.021	0.021	21	0.022	0.022	0.022
																2017-07-12	15:46:07	0.02	0.021	21	0.021	0.021	0.021
																2017-07-12	15:47:07	0.021	0.022	22	0.022	0.022	0.022
																2017-07-12	15:48:07	0.02	0.021	21	0.022	0.022	0.022
																2017-07-12	15:49:07	0.02	0.021	21	0.021	0.021	0.021
																2017-07-12	15:50:07	0.02	0.021	21	0.021	0.021	0.021
																2017-07-12	15:51:07	0.02	0.021	21	0.021	0.021	0.021
																2017-07-12	15:52:07	0.02	0.021	21	0.021	0.021	0.021
																2017-07-12	15:53:07	0.02	0.021	21	0.021	0.021	0.021
																2017-07-12	15:54:07	0.02	0.021	21	0.021	0.021	0.021
																2017-07-12	15:55:07	0.02	0.021	21	0.021	0.021	0.021
																2017-07-12	15:56:07	0.02	0.021	21	0.021	0.021	0.021
																2017-07-12	15:57:07	0.02	0.021	21	0.021	0.021	0.021
																2017-07-12	15:58:07	0.02	0.02	20	0.021	0.021	0.021
																2017-07-12	15:59:07	0.02	0.02	20	0.02	0.02	0.02
																2017-07-12	16:40:35	0	0	0	0	0	0

## Sheet: Background
Test 1	Date	Time	Aerosol	PM2.5		Test 1	Date	Time	PM1	PM2.5	PM2.5	RESP	PM10	TOTAL
zero readings after calibration	dd/MM/yyyy	hh:mm:ss	mg/m^3	ug.m-3		zero readings after calibration	dd/MM/yyyy	hh:mm:ss	mg/m^3	mg/m^3	ug.m-3	mg/m^3	mg/m^3	mg/m^3
SidePak 8002	2017-07-11	15:03:58	0.112	112		on crates (30 cm high)	2017-07-11	15:04:08	0.023	0.039	39	0.043	0.044	0.045
	2017-07-11	15:04:58	0.106	106		DustTrak 3601	2017-07-11	15:05:08	0.034	0.057	57	0.064	0.065	0.068
	2017-07-11	15:05:58	0.108	108			2017-07-11	15:06:08	0.101	0.185	185	0.208	0.215	0.218
	2017-07-11	15:06:58	0.1	100			2017-07-11	15:07:08	0.034	0.06	60	0.067	0.068	0.069
	2017-07-11	15:07:58	0.054	54			2017-07-11	15:08:08	0.03	0.054	54	0.06	0.061	0.061
	2017-07-11	15:08:58	0.05	50			2017-07-11	15:09:08	0.03	0.052	52	0.058	0.059	0.059
	2017-07-11	15:09:58	0.033	33			2017-07-11	15:10:08	0.027	0.047	47	0.052	0.053	0.053
	2017-07-11	15:10:58	0.03	30			2017-07-11	15:11:08	0.024	0.042	42	0.047	0.047	0.047
	2017-07-11	15:11:58	0.026	26			2017-07-11	15:12:08	0.022	0.038	38	0.042	0.043	0.043
							2017-07-11	15:13:08	0.027	0.043	43	0.047	0.05	0.05
